# Supplementary material for: Dichlorido(3,5,5′-trimethyl-1,3′-bi-1H-pyrazole-κ2 N 2,N 2′)copper(II)
Source: Acta Crystallogr Sect E Struct Rep Online. 2011 Feb 12;67(Pt 3):m323–4. doi: 10.1107/S1600536811004375 (PMC3051990; doi:10.1107/S1600536811004375)
Supplement: Supplementary file 1 [file e-67-0m323-sup1.cif]

##############################################################################
###                                                                        ###
###        Electronic paper (Acta Crystallographica Section E)             ###
###                                                                        ###
##############################################################################
#                                                                            #
# This CIF contains the data in a paper accepted for publication in Acta     #
# Crystallographica Section E. It conforms to the requirements of Notes      #
# for Authors for Section E, and has been peer reviewed under the auspices   #
# of the IUCr Commission on Journals.                                        #
#                                                                            #
# Full details of the Crystallographic Information File format               #
# are given in the paper "The Crystallographic Information File (CIF):       #
# a New Standard Archive File for Crystallography" by S. R. Hall, F. H.      #
# Allen and I. D. Brown [Acta Cryst. (1991), A47, 655-685].                  #
#                                                                            #
# The current version of the core CIF dictionary is obtainable from          #
# ftp://ftp.iucr.org/pub/cif_core.dic. The current version number is 2.4.    #
#                                                                            #
# Software is freely available for graphical display of the structure(s) in  #
# this CIF.  For information consult the CIF home page http://www.iucr.org/  #
# cif/home.html                                                              #
#                                                                            #
# This file may be used for bona fide research purposes within the           #
# scientific community so long as proper attribution is given to the journal # 
# article from which it was obtained.                                        #
#                                                                            #
##############################################################################
                                             
data_I
_audit_creation_method     SHELXL-97
_chemical_name_systematic
;
Dichlorido(3,5,5'-trimethyl-1,3'-bi-1<i>H</i>-pyrazole-
\k^2^<i>N</i>^2^,<i>N</i>^2'^)copper(II)
;
_chemical_name_common     ?
_chemical_formula_moiety     'C9 H12 Cl2 Cu N4'
_chemical_formula_sum     'C9 H12 Cl2 Cu N4'
_chemical_formula_iupac     '[Cu Cl2 (C9 H12 N4)]'
_chemical_formula_weight     310.67
_chemical_melting_point     ?
_symmetry_cell_setting     triclinic
_symmetry_space_group_name_H-M     'P -1'
_symmetry_space_group_name_Hall     '-P 1'
loop_
    _symmetry_equiv_pos_as_xyz
    'x, y, z'
    '-x, -y, -z'
_cell_length_a     8.5475(2)
_cell_length_b     9.3475(3)
_cell_length_c     9.3512(3)
_cell_angle_alpha     66.379(2)
_cell_angle_beta     62.8760(10)
_cell_angle_gamma     78.065(2)
_cell_volume     608.99(3)
_cell_formula_units_Z     2
_cell_measurement_reflns_used     5535
_cell_measurement_theta_min     2.85
_cell_measurement_theta_max     35.5
_cell_measurement_temperature     296(2)
_exptl_crystal_description     'prism'
_exptl_crystal_colour     'clear green'
_exptl_crystal_size_max     0.26
_exptl_crystal_size_mid     0.16
_exptl_crystal_size_min     0.08
_exptl_crystal_density_diffrn     1.694
_exptl_crystal_density_meas     ?
_exptl_crystal_density_method     'not measured'
_exptl_crystal_F_000     314
_exptl_absorpt_coefficient_mu     2.209
_exptl_absorpt_correction_type     multi-scan
_exptl_absorpt_process_details     '(SADABS; Bruker, 2005)'
_exptl_absorpt_correction_T_min     0.661
_exptl_absorpt_correction_T_max     0.838
_diffrn_ambient_temperature     296(2)
_diffrn_radiation_type     MoK\a
_diffrn_radiation_wavelength     0.71073
_diffrn_radiation_source     'fine-focus sealed tube'
_diffrn_radiation_monochromator     graphite
_diffrn_measurement_device_type     'Bruker X8 APEXII area-detector'
_diffrn_measurement_method     '\f and \w scans'
_diffrn_reflns_number     19588
_diffrn_reflns_av_R_equivalents     0.0198
_diffrn_reflns_av_sigmaI/netI     0.0189
_diffrn_reflns_theta_min     2.85
_diffrn_reflns_theta_max     35.50
_diffrn_reflns_theta_full     35.50
_diffrn_measured_fraction_theta_max     0.994
_diffrn_measured_fraction_theta_full     0.994
_diffrn_reflns_limit_h_min     -13
_diffrn_reflns_limit_h_max     13
_diffrn_reflns_limit_k_min     -15
_diffrn_reflns_limit_k_max     15
_diffrn_reflns_limit_l_min     -15
_diffrn_reflns_limit_l_max     15
_diffrn_standards_number     ?
_diffrn_standards_interval_count     ?
_diffrn_standards_interval_time     ?
_diffrn_standards_decay_%     ?
_refine_special_details
;
Refinement of <i>F</i>^2^ against ALL reflections. The weighted <i>R</i>-factor
<i>wR</i> and goodness of fit <i>S</i> are based on <i>F</i>^2^, conventional
<i>R</i>-factors <i>R</i> are based on <i>F</i>, with <i>F</i> set to zero for
negative <i>F</i>^2^. The threshold expression of <i>F</i>^2^ >
2\s(<i>F</i>^2^) is used only for calculating <i>R</i>-factors(gt) <i>etc</i>.
and is not relevant to the choice of reflections for refinement.
<i>R</i>-factors based on <i>F</i>^2^ are statistically about twice as large
as those based on <i>F</i>, and <i>R</i>- factors based on ALL data will be
even larger.
;
_reflns_number_total     5535
_reflns_number_gt     4468
_reflns_threshold_expression     I>2\s(I)
_refine_ls_structure_factor_coef     Fsqd
_refine_ls_matrix_type     full
_refine_ls_R_factor_all     0.0411
_refine_ls_R_factor_gt     0.0303
_refine_ls_wR_factor_gt     0.0895
_refine_ls_wR_factor_ref     0.0960
_refine_ls_goodness_of_fit_ref     1.043
_refine_ls_restrained_S_all     1.043
_refine_ls_number_reflns     5535
_refine_ls_number_parameters     145
_refine_ls_number_restraints     0
_refine_ls_hydrogen_treatment     constr
_refine_ls_weighting_scheme     calc
_refine_ls_weighting_details
         'calc w=1/[\s^2^(Fo^2^)+(0.0530P)^2^+0.1288P] where P=(Fo^2^+2Fc^2^)/3'
_atom_sites_solution_hydrogens     geom
_atom_sites_solution_primary     direct
_atom_sites_solution_secondary     difmap
_refine_ls_shift/su_max     0.001
_refine_ls_shift/su_mean     0.000
_refine_diff_density_max     0.784
_refine_diff_density_min     -0.530
_refine_ls_extinction_method     none
_refine_ls_extinction_coef     ?
loop_
    _atom_type_symbol
    _atom_type_description
    _atom_type_scat_dispersion_real
    _atom_type_scat_dispersion_imag
    _atom_type_scat_source
    'C' 'C' 0.0033 0.0016
                         'International Tables Vol C Tables 4.2.6.8 and 6.1.1.4'
    'H' 'H' 0.0000 0.0000
                         'International Tables Vol C Tables 4.2.6.8 and 6.1.1.4'
    'N' 'N' 0.0061 0.0033
                         'International Tables Vol C Tables 4.2.6.8 and 6.1.1.4'
    'Cl' 'Cl' 0.1484 0.1585
                         'International Tables Vol C Tables 4.2.6.8 and 6.1.1.4'
    'Cu' 'Cu' 0.3201 1.2651
                         'International Tables Vol C Tables 4.2.6.8 and 6.1.1.4'
_computing_data_collection     'APEX2 (Bruker, 2005)'
_computing_cell_refinement     'SAINT (Bruker, 2005)'
_computing_data_reduction     'SAINT (Bruker, 2005)'
_computing_structure_solution     'SHELXS97 (Sheldrick, 2008)'
_computing_structure_refinement     'SHELXL97 (Sheldrick, 2008)'
_computing_molecular_graphics
                   'ORTEP-3 for Windows (Farrugia,1997) and PLATON (Spek, 2009)'
_computing_publication_material     'WinGX (Farrugia, 1999)'
loop_
    _atom_site_type_symbol
    _atom_site_label
    _atom_site_fract_x
    _atom_site_fract_y
    _atom_site_fract_z
    _atom_site_U_iso_or_equiv
    _atom_site_adp_type
    _atom_site_calc_flag
    _atom_site_refinement_flags
    _atom_site_occupancy
    _atom_site_disorder_assembly
    _atom_site_disorder_group
    Cu Cu1 0.15845(2) 0.378309(18) 0.126139(19) 0.03371(6) Uani d . 1 . .
    Cl Cl1 0.32602(6) 0.27845(5) -0.07595(5) 0.04576(10) Uani d . 1 . .
    Cl Cl2 0.17371(7) 0.63132(4) -0.04198(5) 0.05123(11) Uani d . 1 . .
    N N1 0.19189(18) 0.19578(13) 0.32890(15) 0.0350(2) Uani d . 1 . .
    N N2 0.06621(18) 0.19922(13) 0.48517(14) 0.0338(2) Uani d . 1 . .
    N N3 -0.03865(17) 0.41525(14) 0.32360(14) 0.0341(2) Uani d . 1 . .
    N N4 -0.16369(17) 0.52865(15) 0.34407(15) 0.0357(2) Uani d . 1 . .
    H H4 -0.1782 0.6055 0.2609 0.043 Uiso calc R 1 . .
    C C1 0.2969(2) 0.07094(17) 0.3644(2) 0.0415(3) Uani d . 1 . .
    C C2 0.2341(3) -0.00505(18) 0.5432(2) 0.0471(4) Uani d . 1 . .
    H H2 0.2824 -0.0952 0.6008 0.056 Uiso calc R 1 . .
    C C3 0.0881(3) 0.07866(16) 0.61715(19) 0.0406(3) Uani d . 1 . .
    C C4 -0.05733(19) 0.32244(15) 0.48068(15) 0.0304(2) Uani d . 1 . .
    C C5 -0.1967(2) 0.37413(18) 0.60475(17) 0.0368(3) Uani d . 1 . .
    H H5 -0.2360 0.3297 0.7234 0.044 Uiso calc R 1 . .
    C C6 -0.26295(19) 0.50668(17) 0.51088(18) 0.0344(2) Uani d . 1 . .
    C C7 -0.4133(2) 0.6144(2) 0.5670(2) 0.0456(3) Uani d . 1 . .
    H H7A -0.4235 0.6954 0.4680 0.068 Uiso calc R 1 . .
    H H7B -0.3936 0.6602 0.6326 0.068 Uiso calc R 1 . .
    H H7C -0.5199 0.5571 0.6366 0.068 Uiso calc R 1 . .
    C C8 -0.0262(4) 0.0550(2) 0.8008(2) 0.0576(5) Uani d . 1 . .
    H H8A -0.1176 0.1347 0.8090 0.086 Uiso calc R 1 . .
    H H8B 0.0429 0.0607 0.8553 0.086 Uiso calc R 1 . .
    H H8C -0.0779 -0.0457 0.8567 0.086 Uiso calc R 1 . .
    C C9 0.4575(3) 0.0306(3) 0.2294(3) 0.0605(6) Uani d . 1 . .
    H H9A 0.4677 0.1029 0.1184 0.091 Uiso calc R 1 . .
    H H9B 0.4495 -0.0735 0.2372 0.091 Uiso calc R 1 . .
    H H9C 0.5591 0.0362 0.2453 0.091 Uiso calc R 1 . .
loop_
    _atom_site_aniso_label
    _atom_site_aniso_U_11
    _atom_site_aniso_U_22
    _atom_site_aniso_U_33
    _atom_site_aniso_U_12
    _atom_site_aniso_U_13
    _atom_site_aniso_U_23
    Cu1 0.04382(11) 0.02877(8) 0.02047(8) 0.00351(6) -0.00980(7) -0.00738(5)
    Cl1 0.0559(2) 0.04221(17) 0.02692(14) 0.01764(15) -0.01377(14) -0.01382(13)
    Cl2 0.0665(3) 0.03027(15) 0.03254(17) -0.00083(15) -0.00632(17) -0.00494(12)
    N1 0.0460(7) 0.0321(5) 0.0255(5) 0.0042(4) -0.0167(5) -0.0094(4)
    N2 0.0466(7) 0.0307(5) 0.0221(4) -0.0015(4) -0.0159(4) -0.0052(4)
    N3 0.0410(6) 0.0351(5) 0.0211(4) 0.0044(4) -0.0124(4) -0.0083(4)
    N4 0.0386(6) 0.0383(5) 0.0261(5) 0.0048(4) -0.0128(4) -0.0112(4)
    C1 0.0589(10) 0.0325(6) 0.0408(7) 0.0091(6) -0.0303(7) -0.0141(5)
    C2 0.0759(12) 0.0306(6) 0.0423(8) 0.0058(6) -0.0376(8) -0.0085(5)
    C3 0.0649(10) 0.0296(5) 0.0295(6) -0.0066(6) -0.0262(7) -0.0023(5)
    C4 0.0375(6) 0.0313(5) 0.0207(5) -0.0060(4) -0.0111(4) -0.0062(4)
    C5 0.0420(7) 0.0409(6) 0.0217(5) -0.0071(5) -0.0074(5) -0.0096(5)
    C6 0.0332(6) 0.0398(6) 0.0288(6) -0.0058(5) -0.0075(5) -0.0147(5)
    C7 0.0378(8) 0.0488(8) 0.0470(9) -0.0006(6) -0.0081(6) -0.0253(7)
    C8 0.0937(16) 0.0430(8) 0.0262(6) -0.0065(9) -0.0249(8) -0.0007(6)
    C9 0.0735(14) 0.0597(11) 0.0552(11) 0.0337(10) -0.0389(11) -0.0298(9)
_geom_special_details
;
All s.u.'s (except the s.u. in the dihedral angle between two l.s. planes) are
estimated using the full covariance matrix. The cell s.u.'s are taken into
account individually in the estimation of s.u.'s in distances, angles and
torsion angles; correlations between s.u.'s in cell parameters are only used
when they are defined by crystal symmetry. An approximate (isotropic)
treatment of cell s.u.'s is used for estimating s.u.'s involving l.s. planes.
;
loop_
    _geom_bond_atom_site_label_1
    _geom_bond_atom_site_label_2
    _geom_bond_site_symmetry_2
    _geom_bond_distance
    _geom_bond_publ_flag
    Cu1 N3 . 1.9496(12) ?
    Cu1 N1 . 2.0707(11) ?
    Cu1 Cl1 . 2.2106(4) ?
    Cu1 Cl2 . 2.2456(4) ?
    N1 C1 . 1.3436(18) ?
    N1 N2 . 1.3720(17) ?
    N2 C3 . 1.3552(17) ?
    N2 C4 . 1.3935(18) ?
    N3 C4 . 1.3260(16) ?
    N3 N4 . 1.3453(17) ?
    N4 C6 . 1.3431(18) ?
    N4 H4 . 0.8600 ?
    C1 C2 . 1.406(2) ?
    C1 C9 . 1.486(3) ?
    C2 C3 . 1.375(3) ?
    C2 H2 . 0.9300 ?
    C3 C8 . 1.485(2) ?
    C4 C5 . 1.396(2) ?
    C5 C6 . 1.385(2) ?
    C5 H5 . 0.9300 ?
    C6 C7 . 1.488(2) ?
    C7 H7A . 0.9600 ?
    C7 H7B . 0.9600 ?
    C7 H7C . 0.9600 ?
    C8 H8A . 0.9600 ?
    C8 H8B . 0.9600 ?
    C8 H8C . 0.9600 ?
    C9 H9A . 0.9600 ?
    C9 H9B . 0.9600 ?
    C9 H9C . 0.9600 ?
loop_
    _geom_angle_atom_site_label_1
    _geom_angle_atom_site_label_2
    _geom_angle_atom_site_label_3
    _geom_angle_site_symmetry_1
    _geom_angle_site_symmetry_3
    _geom_angle
    _geom_angle_publ_flag
    N3 Cu1 N1 . . 78.14(5) ?
    N3 Cu1 Cl1 . . 161.72(4) ?
    N1 Cu1 Cl1 . . 97.11(3) ?
    N3 Cu1 Cl2 . . 93.55(4) ?
    N1 Cu1 Cl2 . . 151.99(4) ?
    Cl1 Cu1 Cl2 . . 98.297(16) ?
    C1 N1 N2 . . 105.58(12) ?
    C1 N1 Cu1 . . 142.15(11) ?
    N2 N1 Cu1 . . 112.27(8) ?
    C3 N2 N1 . . 111.92(13) ?
    C3 N2 C4 . . 132.08(13) ?
    N1 N2 C4 . . 116.00(10) ?
    C4 N3 N4 . . 105.72(11) ?
    C4 N3 Cu1 . . 119.46(10) ?
    N4 N3 Cu1 . . 134.50(9) ?
    C6 N4 N3 . . 111.41(12) ?
    C6 N4 H4 . . 124.3 ?
    N3 N4 H4 . . 124.3 ?
    N1 C1 C2 . . 109.39(15) ?
    N1 C1 C9 . . 122.85(15) ?
    C2 C1 C9 . . 127.70(14) ?
    C3 C2 C1 . . 107.25(13) ?
    C3 C2 H2 . . 126.4 ?
    C1 C2 H2 . . 126.4 ?
    N2 C3 C2 . . 105.86(14) ?
    N2 C3 C8 . . 123.69(16) ?
    C2 C3 C8 . . 130.41(15) ?
    N3 C4 C5 . . 111.28(12) ?
    N3 C4 N2 . . 114.03(12) ?
    C5 C4 N2 . . 134.67(12) ?
    C6 C5 C4 . . 104.26(12) ?
    C6 C5 H5 . . 127.9 ?
    C4 C5 H5 . . 127.9 ?
    N4 C6 C5 . . 107.30(13) ?
    N4 C6 C7 . . 121.67(14) ?
    C5 C6 C7 . . 131.03(14) ?
    C6 C7 H7A . . 109.5 ?
    C6 C7 H7B . . 109.5 ?
    H7A C7 H7B . . 109.5 ?
    C6 C7 H7C . . 109.5 ?
    H7A C7 H7C . . 109.5 ?
    H7B C7 H7C . . 109.5 ?
    C3 C8 H8A . . 109.5 ?
    C3 C8 H8B . . 109.5 ?
    H8A C8 H8B . . 109.5 ?
    C3 C8 H8C . . 109.5 ?
    H8A C8 H8C . . 109.5 ?
    H8B C8 H8C . . 109.5 ?
    C1 C9 H9A . . 109.5 ?
    C1 C9 H9B . . 109.5 ?
    H9A C9 H9B . . 109.5 ?
    C1 C9 H9C . . 109.5 ?
    H9A C9 H9C . . 109.5 ?
    H9B C9 H9C . . 109.5 ?
loop_
    _geom_hbond_atom_site_label_D
    _geom_hbond_atom_site_label_H
    _geom_hbond_atom_site_label_A
    _geom_hbond_site_symmetry_A
    _geom_hbond_distance_DH
    _geom_hbond_distance_HA
    _geom_hbond_distance_DA
    _geom_hbond_angle_DHA
    N4 H4 Cl1 2_565 0.86 2.38 3.1587(12) 150
    C7 H7B N1 2_566 0.96 2.61 3.483(2) 151
    C9 H9B Cl1 2_655 0.96 2.79 3.5377(19) 135
data_global
_journal_date_recd_electronic     2011-01-10
_journal_date_accepted     2011-02-05
_journal_name_full     'Acta Crystallographica, Section E'
_journal_year     2011
_journal_volume     67
_journal_issue      3
_journal_page_first     m323
_journal_page_last     m324
_journal_paper_category     QM
_journal_coeditor_code     FJ2386
_publ_contact_author_name     'El Mostafa Tjiou'
_publ_contact_author_address
;
Laboratoire de Chimie Organique H\'et\'erocyclique, P\^ole de comp\'etences,
Pharmacochimie, Av Ibn Battouta, B.P. 1014, Facult\'e des Sciences,
Universit\'e Mohammed V-Agdal, Rabat, Morocco
;
_publ_contact_author_email     'm_tjiou@yahoo.fr'
_publ_contact_author_fax     '212 537 77 54 40'
_publ_contact_author_phone     '212 537 77 54 40'
_publ_section_title
;\
Dichlorido(3,5,5'-trimethyl-1,3'-bi-1<i>H</i>-pyrazole-\k^2^<i>N</i>^2^,\
<i>N</i>^2'^)copper(II)
;
loop_
    _publ_author_name
    _publ_author_footnote
    _publ_author_address
    'El Ghayati, Lhoussaine' ?
;
Laboratoire de Chimie Organique H\'et\'erocyclique, P\^ole de Comp\'etences,
Pharmacochimie, Av Ibn Battouta, BP 1014, Facult\'e des Sciences,
Universit\'e Mohammed V-Agdal, Rabat, Morocco
;
    'El Ammari, Lahcen' ?
;
Laboratoire de Chimie du Solide Appliqu\'ee,
Facult\'e des Sciences, Universit\'e Mohammed V-Agdal
Avenue Ibn Battouta, BP 1014, Rabat, Morocco
;
    'Labd Taha, Mohamed' ?
;
Laboratoire de Chimie Bio Organique Appliqu\'ee
Facult\'e des Sciences, Universit\'e Ibn Zohr, Agadir, Morocco
;
    'Tjiou, El Mostafa' ?
;
Laboratoire de Chimie Organique H\'et\'erocyclique, P\^ole de Comp\'etences,
Pharmacochimie, Av Ibn Battouta, BP 1014, Facult\'e des Sciences,
Universit\'e Mohammed V-Agdal, Rabat, Morocco
;
