# Supplementary material for: Dichlorido(3,5,5′-trimethyl-1,3′-bi-1H-pyrazole-κ2 N 2,N 2′)copper(II)
Source: Acta Crystallogr Sect E Struct Rep Online. 2011 Feb 12;67(Pt 3):m323–4. doi: 10.1107/S1600536811004375 (PMC3051990; doi:10.1107/S1600536811004375)
Supplement: Supplementary file 2 [file e-67-0m323-Isup2.hkl]

# 
# h,k,l, Fc-squared, Fo-squared, sigma(Fo-squared) and status flag 
# 
data_I
_shelx_title ' EL_TJTM3 P-1' 
_shelx_refln_list_code          4 
_shelx_F_calc_maximum      131.39 
_exptl_crystal_F_000       313.92 
_reflns_d_resolution_high  0.6119 
 
loop_ 
 _symmetry_equiv_pos_as_xyz 
 'x, y, z' 
 '-x, -y, -z' 
 
_cell_length_a     8.5475 
_cell_length_b     9.3475 
_cell_length_c     9.3512 
_cell_angle_alpha  66.379 
_cell_angle_beta   62.876 
_cell_angle_gamma  78.065 
 
_shelx_F_squared_multiplier     1.000 
 
loop_ 
 _refln_index_h 
 _refln_index_k 
 _refln_index_l 
 _refln_F_squared_calc 
 _refln_F_squared_meas 
 _refln_F_squared_sigma 
 _refln_observed_status 
   2   0   0     1955.04     2046.32     68.90 o 
   3   0   0     2240.98     2259.52     30.67 o 
   4   0   0      457.28      359.45      6.64 o 
   5   0   0      148.61      162.41      3.34 o 
   6   0   0      860.95      873.11     15.68 o 
   7   0   0       86.98       82.17      2.03 o 
   8   0   0      180.03      161.94      3.48 o 
   9   0   0      100.47       96.46      2.63 o 
  10   0   0       27.41       31.20      1.82 o 
  11   0   0        0.26       -1.35      1.35 o 
  12   0   0        8.66        9.00      1.74 o 
 -12   1   0       12.87       13.24      1.66 o 
 -11   1   0        7.20        5.68      1.24 o 
 -10   1   0       26.46       25.72      1.56 o 
  -9   1   0       64.95       66.17      1.95 o 
  -8   1   0       33.08       28.82      2.67 o 
  -7   1   0       10.22        7.18      1.73 o 
  -6   1   0     1006.65     1010.90     18.07 o 
  -5   1   0     1518.97     1509.35     26.46 o 
  -4   1   0      691.40      700.40     12.51 o 
  -3   1   0     2769.85     2748.26     47.60 o 
  -2   1   0      833.95      823.72     14.44 o 
  -1   1   0      486.24      496.71      7.09 o 
   1   1   0     7318.53     7088.66    109.12 o 
   2   1   0     1909.43     1962.38     22.95 o 
   3   1   0     1208.28     1287.70     17.17 o 
   4   1   0      529.77      514.39      6.86 o 
   5   1   0       18.51       30.10      0.71 o 
   6   1   0      120.04      109.37      1.84 o 
   7   1   0      291.68      273.85      5.23 o 
   8   1   0        0.47        1.02      0.93 o 
   9   1   0       81.92       81.60      3.04 o 
  10   1   0       17.27       18.56      1.79 o 
  11   1   0        8.40        8.44      1.78 o 
  12   1   0        0.68        2.23      1.64 o 
 -12   2   0        2.50       -3.22      3.22 o 
 -11   2   0       29.72       29.85      3.79 o 
 -10   2   0        3.33       -0.38      2.62 o 
  -9   2   0       58.88       55.44      4.27 o 
  -8   2   0        7.14        7.08      2.11 o 
  -7   2   0       38.29       32.83      2.56 o 
  -6   2   0       37.21       38.84      1.60 o 
  -5   2   0     1114.81     1158.78     20.54 o 
  -4   2   0      920.59      941.33     16.70 o 
  -3   2   0      580.40      662.32     17.09 o 
  -2   2   0      231.28      258.37      3.71 o 
  -1   2   0        2.98        3.85      0.22 o 
   0   2   0      259.91      283.75      3.10 o 
   1   2   0      160.94      116.52      1.09 o 
   2   2   0        7.04       12.96      0.41 o 
   3   2   0      149.16      155.29      1.96 o 
   4   2   0       33.32       27.77      0.64 o 
   5   2   0      467.83      461.80      5.21 o 
   6   2   0      386.15      376.68      6.22 o 
   7   2   0       46.36       52.40      2.03 o 
   8   2   0      205.56      193.67      5.33 o 
   9   2   0        4.89        3.16      1.40 o 
  10   2   0        0.14        0.53      1.51 o 
  11   2   0        4.89        6.13      1.76 o 
  12   2   0        1.61        1.53      1.83 o 
 -12   3   0        0.00       -3.19      3.19 o 
 -11   3   0       13.99        6.88      3.27 o 
 -10   3   0       33.33       38.92      3.72 o 
  -9   3   0        0.98        1.08      1.99 o 
  -8   3   0       15.02       17.54      2.36 o 
  -7   3   0        1.27        1.50      1.53 o 
  -6   3   0       33.02       28.91      1.49 o 
  -5   3   0        5.22        7.11      0.86 o 
  -4   3   0     1426.39     1487.67     26.13 o 
  -3   3   0      138.72      147.25      2.57 o 
  -2   3   0       65.20       40.72      0.59 o 
  -1   3   0      139.19       99.35      1.03 o 
   0   3   0     4902.55     5092.27     47.31 o 
   1   3   0       54.09       70.55      0.78 o 
   2   3   0     1127.57     1005.77      8.20 o 
   3   3   0      956.14     1020.19     10.22 o 
   4   3   0       21.62       23.15      0.71 o 
   5   3   0      359.97      336.63      3.99 o 
   6   3   0      755.18      806.56     12.77 o 
   7   3   0       92.33       92.89      2.62 o 
   8   3   0      152.12      147.17      3.02 o 
   9   3   0       22.58       16.43      1.98 o 
  10   3   0        0.26        1.35      1.64 o 
  11   3   0        0.97        1.84      1.83 o 
  12   3   0        3.20        5.25      2.06 o 
 -11   4   0        0.77       -2.11      2.66 o 
 -10   4   0       26.04       24.09      3.31 o 
  -9   4   0       89.68       97.78      5.25 o 
  -8   4   0        2.08        2.31      2.04 o 
  -7   4   0       70.58       71.32      3.79 o 
  -6   4   0      476.63      475.76      9.25 o 
  -5   4   0      399.88      365.35      7.23 o 
  -4   4   0     1477.07     1387.54     19.91 o 
  -3   4   0     2423.07     2308.00     22.61 o 
  -2   4   0      347.14      487.32      4.34 o 
  -1   4   0     1597.54     1722.64     14.77 o 
   0   4   0     1795.91     1773.48     15.09 o 
   1   4   0     1065.58     1043.04      8.56 o 
   2   4   0     1130.20     1121.32      9.18 o 
   3   4   0     2534.50     2604.98     23.47 o 
   4   4   0       92.13       82.69      1.36 o 
   5   4   0      250.63      239.90      3.09 o 
   6   4   0      101.55      101.68      1.66 o 
   7   4   0       59.44       58.69      2.60 o 
   8   4   0       51.06       53.73      5.22 o 
   9   4   0       43.82       45.08      1.99 o 
  10   4   0        0.90        0.53      1.78 o 
  11   4   0        1.15        0.78      1.94 o 
  12   4   0        1.49        1.33      2.14 o 
 -11   5   0        1.50       -0.50      2.66 o 
 -10   5   0        2.10       -1.33      2.44 o 
  -9   5   0       92.99       91.24      5.40 o 
  -8   5   0       56.80       53.06      3.74 o 
  -7   5   0       87.64       96.24      4.63 o 
  -6   5   0       44.74       50.55      2.13 o 
  -5   5   0      463.35      477.33      7.00 o 
  -4   5   0        0.35        0.28      0.30 o 
  -3   5   0     2277.37     2327.40     19.90 o 
  -2   5   0      222.48      231.43      2.27 o 
  -1   5   0     1363.65     1458.13     12.59 o 
   0   5   0     1084.52     1166.64     10.70 o 
   1   5   0      173.63      130.68      1.45 o 
   3   5   0     1005.22     1008.26      9.35 o 
   4   5   0      270.84      239.18      2.74 o 
   5   5   0      247.25      234.27      4.04 o 
   6   5   0       70.40       67.28      1.42 o 
   7   5   0        4.04        4.79      0.75 o 
   8   5   0        1.80        1.11      1.00 o 
   9   5   0        0.97        3.57      1.22 o 
  10   5   0        0.18       -0.78      1.91 o 
  11   5   0        0.78        1.66      2.06 o 
 -11   6   0        0.10       -2.61      2.61 o 
 -10   6   0       13.28        7.54      3.14 o 
  -9   6   0        1.10        0.56      2.16 o 
  -8   6   0       74.14       70.80      4.25 o 
  -7   6   0        9.82       10.58      0.87 o 
  -6   6   0       77.75       86.37      3.51 o 
  -5   6   0       23.66       18.99      1.41 o 
  -4   6   0       79.77       89.11      1.19 o 
  -3   6   0        0.99        0.76      0.34 o 
  -2   6   0      249.91      235.56      2.39 o 
  -1   6   0       27.40       28.81      0.93 o 
   0   6   0       13.39       12.02      0.49 o 
   1   6   0       16.12       11.06      0.60 o 
   2   6   0      553.93      508.95      4.77 o 
   3   6   0      440.14      459.23      5.26 o 
   4   6   0      135.31      138.75      2.13 o 
   5   6   0       39.92       35.45      1.13 o 
   6   6   0        0.40        0.44      0.85 o 
   7   6   0        0.83        0.80      0.75 o 
   8   6   0       22.22       26.76      1.64 o 
   9   6   0        9.51        5.48      1.28 o 
  10   6   0        0.05        0.25      2.13 o 
  11   6   0        6.72        7.34      2.38 o 
 -10   7   0        0.15        3.12      2.96 o 
  -9   7   0       35.92       31.38      1.63 o 
  -8   7   0       11.44       11.10      1.12 o 
  -7   7   0       43.13       37.48      1.66 o 
  -6   7   0        0.08        0.08      0.83 o 
  -5   7   0        1.18        1.90      0.56 o 
  -4   7   0       46.34       48.82      1.04 o 
  -3   7   0      540.73      554.93      5.45 o 
  -2   7   0        8.41        8.12      0.53 o 
  -1   7   0      787.49      777.58      7.47 o 
   0   7   0      660.35      661.03      6.56 o 
   1   7   0      135.75      139.07      1.69 o 
   2   7   0      174.52      187.62      3.26 o 
   3   7   0      894.77      907.08      9.10 o 
   4   7   0       41.47       41.79      1.52 o 
   5   7   0      144.47      144.28      2.08 o 
   6   7   0       70.10       68.20      1.63 o 
   7   7   0        9.68       10.32      0.93 o 
   8   7   0       31.55       32.11      1.86 o 
   9   7   0       36.53       37.17      2.40 o 
  10   7   0        0.97        1.31      1.73 o 
  -9   8   0       15.58       20.60      2.67 o 
  -8   8   0        5.59        6.22      1.18 o 
  -7   8   0      141.44      144.37      4.44 o 
  -6   8   0       58.67       54.49      2.06 o 
  -5   8   0        0.91        0.91      0.65 o 
  -4   8   0       97.29       89.14      1.51 o 
  -3   8   0      617.18      598.68      6.22 o 
  -2   8   0      650.51      639.95      6.31 o 
  -1   8   0      156.09      154.07      2.01 o 
   0   8   0      513.11      527.87      5.41 o 
   1   8   0        0.59        0.50      0.55 o 
   2   8   0      170.61      165.71      3.04 o 
   3   8   0      525.29      539.36      7.32 o 
   4   8   0       53.40       47.62      1.76 o 
   5   8   0      175.60      182.98      3.64 o 
   6   8   0      134.48      131.68      2.82 o 
   7   8   0       25.88       27.23      1.86 o 
   8   8   0        0.16       -1.51      1.51 o 
   9   8   0        5.86        5.74      1.58 o 
  10   8   0        3.33        3.29      2.30 o 
  -9   9   0       18.14       19.09      1.66 o 
  -8   9   0       39.37       42.30      4.98 o 
  -7   9   0       12.54       14.50      1.48 o 
  -6   9   0      203.15      197.90      3.55 o 
  -5   9   0        1.31        1.53      0.78 o 
  -4   9   0       44.67       41.44      1.17 o 
  -3   9   0       82.47       82.17      1.91 o 
  -2   9   0      112.38      107.81      1.67 o 
  -1   9   0       33.64       31.77      1.02 o 
   0   9   0      545.69      523.60      5.11 o 
   1   9   0        3.43        3.17      0.67 o 
   2   9   0       86.82       87.33      1.70 o 
   3   9   0       23.53       21.81      1.04 o 
   4   9   0       39.86       37.75      1.23 o 
   5   9   0        0.68        1.14      0.89 o 
   6   9   0       27.58       26.54      1.30 o 
   7   9   0       23.60       22.85      1.31 o 
   8   9   0        5.45        5.69      1.64 o 
   9   9   0        1.04        2.16      2.16 o 
  -8  10   0       17.57       20.79      4.15 o 
  -7  10   0       31.17       29.26      2.04 o 
  -6  10   0        3.87        3.89      1.12 o 
  -5  10   0       51.86       50.62      1.66 o 
  -4  10   0       18.14       18.97      0.94 o 
  -3  10   0        5.90        7.70      0.71 o 
  -2  10   0       32.32       32.42      1.21 o 
  -1  10   0      119.29      117.15      1.87 o 
   0  10   0       37.57       33.36      1.06 o 
   1  10   0      166.87      168.86      2.56 o 
   2  10   0        7.85        7.61      0.82 o 
   3  10   0       16.82       17.24      1.10 o 
   4  10   0       10.83        9.33      1.03 o 
   5  10   0       11.03       12.73      1.33 o 
   6  10   0       16.19       16.33      1.29 o 
   7  10   0        0.99        0.94      1.07 o 
   8  10   0        6.13        5.10      1.80 o 
  -7  11   0       23.67       27.47      2.07 o 
  -6  11   0       38.93       40.84      1.86 o 
  -5  11   0       11.88       13.27      1.18 o 
  -4  11   0       83.89       89.59      2.24 o 
  -3  11   0       11.09       11.50      0.86 o 
  -2  11   0       14.37       12.91      0.91 o 
  -1  11   0       89.38       88.91      1.88 o 
   0  11   0      160.31      164.04      2.44 o 
   1  11   0       13.55       15.92      0.91 o 
   2  11   0      176.96      181.50      2.89 o 
   3  11   0      122.55      119.21      2.54 o 
   4  11   0        5.16        5.08      1.11 o 
   5  11   0       23.51       24.20      1.65 o 
   6  11   0       24.72       26.97      2.18 o 
   7  11   0        1.11        1.93      1.39 o 
  -6  12   0       40.37       42.56      1.95 o 
  -5  12   0        2.07        3.46      1.28 o 
  -4  12   0      104.68      104.94      2.84 o 
  -3  12   0       97.17      100.04      2.10 o 
  -2  12   0        1.53        0.97      0.83 o 
  -1  12   0       28.08       30.26      1.23 o 
   0  12   0      101.21      100.72      1.99 o 
   1  12   0        2.28        3.19      0.87 o 
   2  12   0       51.20       53.36      1.88 o 
   3  12   0       57.19       58.82      2.25 o 
   4  12   0        1.75        2.37      1.11 o 
   5  12   0       30.15       28.94      1.90 o 
   6  12   0       46.52       48.73      2.26 o 
  -4  13   0       29.70       31.40      2.20 o 
  -3  13   0       49.25       52.92      1.88 o 
  -2  13   0        3.59        2.97      0.99 o 
  -1  13   0        3.33        2.30      1.01 o 
   0  13   0       21.91       21.45      1.78 o 
   1  13   0       11.36       11.05      1.07 o 
   2  13   0        7.02        7.12      1.15 o 
   3  13   0       14.84       14.13      1.39 o 
   4  13   0        0.39       -1.40      1.40 o 
  -3 -13   1        0.53       -0.67      1.22 o 
  -2 -13   1        0.20       -1.09      1.09 o 
  -1 -13   1        9.12       10.58      1.22 o 
   0 -13   1        0.09       -0.98      0.98 o 
   1 -13   1        0.35       -0.51      1.00 o 
   2 -13   1        4.07        2.29      1.03 o 
   3 -13   1        0.94        0.05      1.43 o 
  -5 -12   1        0.53        0.12      1.43 o 
  -4 -12   1        5.73        7.53      3.09 o 
  -3 -12   1        8.11       10.96      1.32 o 
  -2 -12   1       13.25       14.90      1.36 o 
  -1 -12   1       31.58       29.12      1.20 o 
   0 -12   1       92.43       91.49      1.99 o 
   1 -12   1        0.34        0.78      0.86 o 
   2 -12   1       31.53       31.21      1.26 o 
   3 -12   1        8.24        4.81      1.01 o 
   4 -12   1        9.25       10.25      1.45 o 
   5 -12   1        0.23        0.71      1.29 o 
  -7 -11   1        5.31        7.62      1.50 o 
  -6 -11   1       31.76       36.30      1.99 o 
  -5 -11   1       14.88       18.87      1.71 o 
  -4 -11   1       20.81       21.75      1.70 o 
  -3 -11   1       39.45       39.81      1.63 o 
  -2 -11   1        9.15       10.76      1.22 o 
  -1 -11   1       10.29       10.30      1.50 o 
   0 -11   1      179.20      180.15      3.04 o 
   1 -11   1       66.07       62.09      1.59 o 
   2 -11   1       36.45       36.09      1.21 o 
   3 -11   1       78.62       80.35      2.11 o 
   4 -11   1       17.63       19.64      1.11 o 
   5 -11   1        2.45        2.04      1.04 o 
   6 -11   1       16.75       16.62      1.46 o 
   7 -11   1       15.80       18.76      1.50 o 
  -8 -10   1        0.71       -0.55      1.63 o 
  -7 -10   1        0.60        1.04      1.12 o 
  -6 -10   1       10.02       11.30      1.45 o 
  -5 -10   1       66.19       70.18      3.08 o 
  -4 -10   1        6.09        5.92      1.03 o 
  -3 -10   1       30.62       33.28      1.58 o 
  -2 -10   1       24.81       26.37      1.16 o 
  -1 -10   1        4.21        3.68      0.82 o 
   0 -10   1       79.19       74.52      1.57 o 
   1 -10   1       89.75       88.36      1.61 o 
   2 -10   1       16.82       16.45      0.89 o 
   3 -10   1      107.18      103.02      2.50 o 
   4 -10   1       19.92       20.89      1.03 o 
   5 -10   1       30.46       32.57      1.40 o 
   6 -10   1        4.57        5.19      1.64 o 
   7 -10   1       25.96       30.83      1.55 o 
   8 -10   1        1.12       -0.30      1.36 o 
  -9  -9   1        0.57       -1.13      1.59 o 
  -8  -9   1        0.63        0.66      1.59 o 
  -7  -9   1        0.20       -0.18      1.11 o 
  -6  -9   1        8.19       10.13      1.13 o 
  -5  -9   1        1.47        1.23      0.95 o 
  -4  -9   1       13.47       15.18      1.07 o 
  -3  -9   1        5.41        4.63      1.00 o 
  -2  -9   1       21.47       21.18      0.97 o 
  -1  -9   1      117.51      114.37      1.99 o 
   0  -9   1      141.16      136.34      2.03 o 
   1  -9   1        2.57        2.28      0.61 o 
   2  -9   1      224.48      227.98      2.79 o 
   3  -9   1        0.49        1.59      0.58 o 
   4  -9   1       11.28       11.35      0.71 o 
   5  -9   1        8.18        9.65      0.93 o 
   6  -9   1       95.53       97.70      2.40 o 
   7  -9   1        2.38        1.85      1.26 o 
   8  -9   1       48.53       52.80      2.38 o 
   9  -9   1        1.47        1.43      1.33 o 
  -9  -8   1        8.58        8.74      2.69 o 
  -8  -8   1        1.41       -0.10      2.46 o 
  -7  -8   1        1.14        0.97      1.29 o 
  -6  -8   1       38.56       40.28      1.47 o 
  -5  -8   1        0.58       -0.79      0.79 o 
  -4  -8   1      221.55      226.88      3.32 o 
  -3  -8   1      139.40      135.62      3.25 o 
  -2  -8   1       23.40       22.89      0.94 o 
  -1  -8   1      112.93      115.61      1.92 o 
   0  -8   1      519.37      538.50      5.99 o 
   1  -8   1      582.05      552.46      5.62 o 
   2  -8   1       71.90       73.77      1.57 o 
   3  -8   1      607.04      608.66      6.07 o 
   4  -8   1        0.30        0.66      0.51 o 
   5  -8   1       14.11       15.25      0.93 o 
   6  -8   1       82.13       78.45      1.96 o 
   7  -8   1       73.30       71.94      2.55 o 
   8  -8   1       55.61       52.20      2.22 o 
   9  -8   1       66.02       70.44      2.95 o 
  10  -8   1        2.91        1.63      1.27 o 
 -10  -7   1        3.34       -0.73      2.33 o 
  -9  -7   1       20.23       21.49      2.19 o 
  -8  -7   1        0.74       -0.42      1.29 o 
  -7  -7   1       70.26       68.34      2.01 o 
  -6  -7   1      185.69      189.91      2.99 o 
  -5  -7   1      177.16      173.71      2.77 o 
  -4  -7   1       49.30       49.21      1.53 o 
  -3  -7   1      624.13      629.82      5.87 o 
  -2  -7   1       76.10       79.91      1.27 o 
  -1  -7   1      473.41      458.23      5.21 o 
   0  -7   1      239.20      241.03      3.38 o 
   1  -7   1      318.69      307.35      3.33 o 
   2  -7   1        0.32       -0.30      0.44 o 
   3  -7   1      929.16      924.38      8.81 o 
   4  -7   1      168.25      163.84      2.00 o 
   5  -7   1      130.75      133.29      2.35 o 
   6  -7   1       59.26       64.62      1.63 o 
   7  -7   1       65.36       64.90      2.85 o 
   8  -7   1       10.24        9.64      1.18 o 
   9  -7   1       47.65       46.17      1.98 o 
  10  -7   1       25.30       29.06      1.64 o 
 -10  -6   1        0.37       -1.94      1.94 o 
  -9  -6   1       21.42       19.42      1.67 o 
  -8  -6   1       29.27       31.30      2.41 o 
  -7  -6   1       44.44       44.45      1.82 o 
  -6  -6   1      208.41      209.35      3.50 o 
  -5  -6   1      117.67      118.71      2.45 o 
  -4  -6   1        0.07        0.26      0.49 o 
  -3  -6   1      210.35      197.70      2.19 o 
  -2  -6   1      375.54      348.63      3.42 o 
  -1  -6   1       66.73       68.31      1.09 o 
   0  -6   1      468.01      471.76      4.65 o 
   1  -6   1        8.39        9.06      0.51 o 
   2  -6   1       68.89       72.29      1.08 o 
   3  -6   1      655.88      597.73      5.79 o 
   4  -6   1     1020.15     1007.05      9.44 o 
   5  -6   1       14.70       12.69      0.80 o 
   6  -6   1       45.40       49.01      1.70 o 
   7  -6   1       12.75       14.17      1.03 o 
   8  -6   1       19.38       16.45      1.21 o 
   9  -6   1        1.01        0.23      0.88 o 
  10  -6   1       20.35       19.47      1.31 o 
  11  -6   1        0.96       -2.59      2.59 o 
 -11  -5   1        1.02       -0.66      2.19 o 
  -9  -5   1        3.12        2.10      1.09 o 
  -8  -5   1       35.05       34.94      1.78 o 
  -7  -5   1       31.69       33.47      1.65 o 
  -6  -5   1       21.95       22.39      0.90 o 
  -5  -5   1      131.70      137.27      3.37 o 
  -4  -5   1       80.80       76.51      2.04 o 
  -3  -5   1       30.89       15.31      1.01 o 
  -2  -5   1      558.07      567.82      5.64 o 
  -1  -5   1      528.19      587.81      5.31 o 
   0  -5   1      116.06      126.24      2.21 o 
   1  -5   1      413.87      473.39      5.03 o 
   2  -5   1      720.78      748.04      6.66 o 
   3  -5   1      503.22      498.93      4.56 o 
   4  -5   1      418.01      417.74      3.96 o 
   5  -5   1      215.04      237.53      2.89 o 
   6  -5   1        1.63        1.99      0.62 o 
   7  -5   1        0.24       -0.09      0.62 o 
   8  -5   1        8.21        6.74      0.74 o 
   9  -5   1       30.52       26.19      2.81 o 
  10  -5   1        6.90        6.36      2.57 o 
  11  -5   1       26.34       22.46      3.75 o 
 -10  -4   1       18.85       16.80      2.38 o 
  -9  -4   1       34.28       35.92      2.67 o 
  -8  -4   1       11.03       12.41      3.30 o 
  -7  -4   1      141.95      141.85      3.15 o 
  -6  -4   1      106.76      109.40      2.25 o 
  -5  -4   1        9.48       10.14      0.73 o 
  -4  -4   1      148.44      144.26      2.04 o 
  -3  -4   1     1025.48     1028.90      9.49 o 
  -2  -4   1       30.20       34.05      0.69 o 
  -1  -4   1     5555.08     5414.42     46.24 o 
   0  -4   1     2284.19     2370.75     23.50 o 
   1  -4   1       11.61       16.37      0.72 o 
   2  -4   1      872.47      955.87      8.34 o 
   3  -4   1     1629.64     1645.09     14.13 o 
   4  -4   1       23.09       26.92      0.54 o 
   5  -4   1     1223.77     1229.98     14.34 o 
   6  -4   1      228.11      238.98      5.20 o 
   7  -4   1       14.65       11.79      1.22 o 
   8  -4   1        8.25        6.16      1.99 o 
   9  -4   1       48.07       59.13      4.09 o 
  10  -4   1       15.07       15.48      2.89 o 
  11  -4   1       31.28       33.47      3.92 o 
  12  -4   1       11.33        6.16      3.42 o 
 -11  -3   1        0.24       -0.55      1.89 o 
 -10  -3   1       17.23       20.57      2.21 o 
  -9  -3   1       50.65       52.11      3.11 o 
  -8  -3   1        1.29       -0.14      1.11 o 
  -7  -3   1      189.27      180.00      3.56 o 
  -6  -3   1      354.92      339.03      5.12 o 
  -5  -3   1       24.87       22.98      0.78 o 
  -4  -3   1      372.28      391.96      5.32 o 
  -3  -3   1      537.56      469.86      4.89 o 
  -2  -3   1     1536.10     1520.33     13.02 o 
  -1  -3   1     1195.70     1316.38     12.28 o 
   0  -3   1     6187.58     6283.76     60.53 o 
   2  -3   1      322.63      337.92      3.06 o 
   3  -3   1      994.90      952.81      8.23 o 
   4  -3   1      625.20      567.79      6.11 o 
   5  -3   1       38.01       38.95      1.04 o 
   6  -3   1     1463.34     1449.88     25.76 o 
   7  -3   1       95.56       98.72      2.88 o 
   8  -3   1       47.24       50.34      3.59 o 
   9  -3   1       27.88       25.98      2.97 o 
  10  -3   1       45.66       48.79      3.87 o 
  11  -3   1        0.41       -2.34      2.34 o 
  12  -3   1       10.81       10.68      3.60 o 
 -11  -2   1        0.80        2.46      1.84 o 
 -10  -2   1       11.77       13.69      1.94 o 
  -9  -2   1       22.63       19.90      1.96 o 
  -8  -2   1        0.43        0.58      1.30 o 
  -7  -2   1        9.31        9.01      0.80 o 
  -6  -2   1      322.68      323.42      5.49 o 
  -5  -2   1       43.74       40.07      0.86 o 
  -4  -2   1      887.54      855.64     10.91 o 
  -3  -2   1      337.18      388.08      4.56 o 
  -2  -2   1      622.04      601.80      5.71 o 
  -1  -2   1       48.28       61.13      1.02 o 
   0  -2   1     4515.16     4683.64     45.47 o 
   1  -2   1     1930.86     2195.27     23.56 o 
   2  -2   1      466.32      479.59      4.79 o 
   4  -2   1       35.41       58.61      2.43 o 
   5  -2   1       75.61       63.30      2.48 o 
   6  -2   1       73.65       67.04      2.12 o 
   7  -2   1      474.16      467.27      9.01 o 
   8  -2   1        2.25       -0.32      1.54 o 
   9  -2   1        2.08        3.60      2.01 o 
  10  -2   1       16.53       16.36      2.81 o 
  11  -2   1       11.61       10.55      1.18 o 
  12  -2   1        0.59       -0.71      3.14 o 
 -11  -1   1        5.65        5.08      1.78 o 
 -10  -1   1        1.45        1.21      1.51 o 
  -9  -1   1       28.68       29.77      2.21 o 
  -8  -1   1        1.76        0.07      1.13 o 
  -7  -1   1        4.08        4.22      1.10 o 
  -6  -1   1        0.15        0.36      0.73 o 
  -5  -1   1      926.44      947.11     14.65 o 
  -4  -1   1       99.61      104.19      1.61 o 
  -3  -1   1        8.15        4.43      0.60 o 
  -2  -1   1      256.90      270.92      3.20 o 
  -1  -1   1      529.29      491.69      4.98 o 
   0  -1   1        8.01        5.70      0.37 o 
   1  -1   1      255.23      249.02      2.56 o 
   2  -1   1      975.37     1058.81     10.74 o 
   3  -1   1      162.21      170.10      3.80 o 
   4  -1   1       73.68       83.98      3.01 o 
   5  -1   1      361.12      352.18      9.50 o 
   6  -1   1      259.90      261.07      5.26 o 
   7  -1   1       66.08       63.50      1.99 o 
   8  -1   1       27.49       25.70      2.44 o 
   9  -1   1        0.63        0.74      0.68 o 
  10  -1   1        0.07        0.37      0.95 o 
  11  -1   1       11.23       13.96      3.21 o 
  12  -1   1        5.46        3.26      1.55 o 
 -11   0   1        1.14       -1.43      1.43 o 
 -10   0   1       18.17       18.99      1.73 o 
  -9   0   1        0.05       -0.37      1.16 o 
  -8   0   1       12.92       15.70      1.16 o 
  -7   0   1      136.69      136.35      3.06 o 
  -6   0   1      737.61      733.06     14.40 o 
  -5   0   1       46.78       42.06      0.92 o 
  -4   0   1     2912.38     2983.84     40.94 o 
  -3   0   1      672.56      696.34     15.32 o 
  -2   0   1       53.15       62.33      0.86 o 
  -1   0   1      561.05      567.92      8.86 o 
   1   0   1      988.83      784.19     19.99 o 
   2   0   1     2389.89     2560.16     40.96 o 
   3   0   1      873.90      827.74     13.29 o 
   4   0   1        1.23        5.03      0.50 o 
   5   0   1      170.42      194.31     10.13 o 
   6   0   1     1846.67     1846.98     25.08 o 
   7   0   1       56.01       61.42      1.30 o 
   8   0   1       80.08       80.65      2.10 o 
   9   0   1        1.77       -0.43      0.85 o 
  10   0   1        0.07        0.94      1.04 o 
  11   0   1        0.57        2.21      1.25 o 
  12   0   1        5.02        5.95      1.61 o 
 -11   1   1        0.19        0.95      1.33 o 
 -10   1   1       26.68       25.05      1.68 o 
  -9   1   1       74.64       85.36      3.20 o 
  -8   1   1        2.07        1.81      0.76 o 
  -7   1   1        1.56        0.71      1.59 o 
  -6   1   1      488.93      469.68     12.87 o 
  -4   1   1     1899.32     1893.41     45.67 o 
  -3   1   1     2841.07     2845.79     49.29 o 
  -2   1   1      112.75      123.87      4.32 o 
  -1   1   1      692.97      713.69     18.21 o 
   0   1   1     4224.34     3654.16    451.98 o 
   1   1   1     3087.46     3039.78     67.25 o 
   2   1   1     3996.33     4143.84     51.95 o 
   3   1   1     4091.61     4399.32     43.49 o 
   4   1   1        3.44        7.31      0.39 o 
   5   1   1       95.07       76.04      1.13 o 
   6   1   1      460.25      462.80      9.69 o 
   7   1   1      486.85      477.78      8.38 o 
   8   1   1       27.15       29.26      1.55 o 
   9   1   1       27.96       30.24      1.64 o 
  10   1   1        0.87        3.21      1.22 o 
  11   1   1        0.17       -0.12      1.45 o 
  12   1   1        0.65        0.90      1.64 o 
 -11   2   1        1.48       -2.21      2.77 o 
 -10   2   1        1.47       -0.54      1.99 o 
  -9   2   1       84.04       89.36      5.20 o 
  -8   2   1       13.08       13.31      2.39 o 
  -7   2   1        0.18        1.53      1.61 o 
  -6   2   1        1.42        1.99      1.56 o 
  -5   2   1      410.79      402.22      7.67 o 
  -4   2   1      266.10      304.99      5.86 o 
  -3   2   1     1490.92     1485.00     25.88 o 
  -2   2   1       56.57       47.93      2.31 o 
  -1   2   1      780.29      801.57      9.57 o 
   0   2   1       11.16        9.54      0.50 o 
   1   2   1     8234.64     7845.47    142.68 o 
   2   2   1    12339.96    12369.58    118.43 o 
   3   2   1      597.58      528.38      7.03 o 
   4   2   1      302.06      254.84      2.74 o 
   5   2   1       34.43       44.46      1.17 o 
   6   2   1       76.07       88.52      1.46 o 
   7   2   1      146.70      155.46      2.57 o 
   8   2   1       13.36       16.20      1.48 o 
   9   2   1       35.28       39.02      2.29 o 
  10   2   1       37.73       35.04      2.51 o 
  11   2   1        6.84        5.35      1.71 o 
  12   2   1        0.41        0.05      1.73 o 
 -11   3   1        0.27       -1.63      3.11 o 
 -10   3   1       13.10       15.93      3.26 o 
  -9   3   1       18.71       16.36      2.84 o 
  -8   3   1       81.12       83.96      4.80 o 
  -7   3   1        1.73        0.85      1.64 o 
  -6   3   1       10.03        7.55      0.96 o 
  -5   3   1       18.04       18.71      1.17 o 
  -4   3   1     1097.95     1167.61     20.67 o 
  -3   3   1       17.76       22.95      1.11 o 
  -2   3   1      914.27      814.82      8.82 o 
  -1   3   1      711.19      699.39      7.03 o 
   0   3   1      227.05      257.28      2.40 o 
   1   3   1      677.85      691.25      6.12 o 
   2   3   1     3679.92     3809.80     32.04 o 
   3   3   1      895.58      957.60     10.63 o 
   4   3   1      539.98      548.01      5.80 o 
   5   3   1      159.34      187.10      2.16 o 
   6   3   1       90.24       87.78      1.21 o 
   7   3   1       21.99       22.51      1.57 o 
   8   3   1      107.99      105.51      2.38 o 
   9   3   1       49.51       44.22      2.66 o 
  10   3   1        8.23        9.44      1.84 o 
  11   3   1       24.69       19.27      2.19 o 
  12   3   1        4.71        1.83      1.94 o 
 -11   4   1        1.57       -1.45      2.79 o 
 -10   4   1       25.14       29.90      3.89 o 
  -9   4   1       39.74       41.90      3.89 o 
  -8   4   1      114.11      123.40      5.62 o 
  -7   4   1      152.09      147.07      5.78 o 
  -6   4   1        3.67        2.61      0.88 o 
  -5   4   1       95.93       77.10      2.34 o 
  -4   4   1      751.65      713.38     13.05 o 
  -3   4   1     3071.84     3161.28     44.30 o 
  -2   4   1       32.72       46.16      0.74 o 
  -1   4   1     1329.48     1334.26     11.69 o 
   0   4   1      371.85      316.46      3.28 o 
   1   4   1       12.84        4.25      0.31 o 
   2   4   1     2493.57     2774.71     23.46 o 
   3   4   1     2543.36     2181.08     18.14 o 
   4   4   1      151.67      144.24      2.15 o 
   5   4   1      780.81      794.00      8.17 o 
   6   4   1      362.17      341.45      3.76 o 
   7   4   1       70.46       70.53      1.50 o 
   8   4   1       20.72       22.61      1.24 o 
   9   4   1       99.43      101.99      2.76 o 
  10   4   1       15.23       10.85      2.01 o 
  11   4   1        9.04        7.49      2.03 o 
  12   4   1        3.83        4.92      2.19 o 
 -11   5   1        0.04       -1.66      2.79 o 
 -10   5   1       10.46        6.79      3.12 o 
  -9   5   1      114.01      128.33      6.40 o 
  -8   5   1        0.65        1.79      2.23 o 
  -7   5   1      364.68      373.54     11.25 o 
  -6   5   1      181.64      176.87      4.27 o 
  -5   5   1       42.88       35.15      1.81 o 
  -4   5   1      732.36      792.24      9.39 o 
  -3   5   1     1436.21     1582.88     14.84 o 
  -2   5   1      321.59      380.74      3.58 o 
  -1   5   1     3225.29     3198.12     29.80 o 
   0   5   1     1208.08     1215.28     10.77 o 
   1   5   1       75.18       86.70      1.18 o 
   2   5   1      290.04      283.56      2.77 o 
   3   5   1     1525.75     1582.39     13.29 o 
   4   5   1       76.59       63.96      0.94 o 
   5   5   1      359.95      328.38      3.34 o 
   6   5   1      298.18      299.69      3.82 o 
   7   5   1       46.37       46.85      1.40 o 
   8   5   1        0.86        0.58      0.96 o 
   9   5   1       36.06       41.68      1.84 o 
  10   5   1       25.50       30.75      2.66 o 
  11   5   1        4.52        5.10      2.21 o 
  12   5   1        4.85        5.05      2.21 o 
 -10   6   1        5.71        3.67      2.74 o 
  -9   6   1       46.50       48.28      4.25 o 
  -8   6   1       56.53       56.38      4.15 o 
  -7   6   1       34.86       36.55      2.99 o 
  -6   6   1      256.73      238.44      5.50 o 
  -5   6   1        4.30        4.77      0.68 o 
  -4   6   1        0.83        0.44      0.54 o 
  -3   6   1      328.71      351.17      3.97 o 
  -2   6   1     1249.09     1256.13     11.90 o 
  -1   6   1      125.45      152.92      1.60 o 
   0   6   1     2231.81     2180.18     17.75 o 
   1   6   1       16.72       19.55      0.52 o 
   2   6   1       59.12       66.94      0.95 o 
   3   6   1      324.69      304.12      3.72 o 
   4   6   1      341.25      318.66      3.83 o 
   5   6   1        2.92        4.02      0.47 o 
   6   6   1       78.43       78.02      1.60 o 
   7   6   1       17.98       19.39      1.07 o 
   8   6   1        0.32       -0.68      1.06 o 
   9   6   1        2.09        2.60      1.19 o 
  10   6   1       21.04       20.64      2.13 o 
  11   6   1        0.11        0.95      2.14 o 
 -10   7   1        0.28        1.66      2.92 o 
  -9   7   1        2.10       -2.54      2.54 o 
  -8   7   1       36.43       36.42      1.57 o 
  -7   7   1       66.87       65.56      2.06 o 
  -6   7   1       24.66       27.93      1.38 o 
  -5   7   1       47.82       51.15      1.72 o 
  -4   7   1        6.52        6.55      0.59 o 
  -3   7   1      221.22      197.71      2.22 o 
  -2   7   1      195.75      202.82      2.46 o 
  -1   7   1      713.88      727.71      6.59 o 
   0   7   1      107.35      119.72      1.35 o 
   1   7   1      706.06      724.27      6.19 o 
   2   7   1      155.51      180.60      2.05 o 
   3   7   1       69.06       58.32      1.02 o 
   4   7   1       55.45       53.62      1.00 o 
   5   7   1      309.71      303.77      3.53 o 
   6   7   1        9.46        8.32      0.81 o 
   7   7   1       87.30       87.43      1.84 o 
   8   7   1       21.76       21.39      1.20 o 
   9   7   1        1.43        0.55      1.31 o 
  10   7   1        2.09        3.37      1.74 o 
  11   7   1        1.29        1.84      2.34 o 
  -9   8   1        0.53        0.81      1.12 o 
  -8   8   1        2.23        3.38      1.08 o 
  -7   8   1       70.61       66.43      5.01 o 
  -6   8   1       71.01       68.58      3.63 o 
  -5   8   1      157.97      161.64      3.21 o 
  -4   8   1      141.81      154.66      2.08 o 
  -3   8   1       13.85       16.88      0.71 o 
  -2   8   1        1.37        0.99      0.46 o 
  -1   8   1     1054.13     1037.29     10.90 o 
   0   8   1      470.08      456.83      4.40 o 
   1   8   1       70.98       68.98      1.36 o 
   2   8   1      431.86      435.99      4.47 o 
   3   8   1      189.93      177.54      2.25 o 
   4   8   1       34.35       29.98      1.01 o 
   5   8   1       95.15       92.74      1.67 o 
   6   8   1      153.91      153.21      3.69 o 
   7   8   1       11.17       12.37      1.09 o 
   8   8   1       55.08       55.58      2.03 o 
   9   8   1       15.71       19.76      1.87 o 
  10   8   1        0.05        1.76      1.46 o 
  -9   9   1        0.93        1.39      1.69 o 
  -8   9   1        2.08        2.80      1.23 o 
  -7   9   1       12.69       14.51      1.86 o 
  -6   9   1      125.74      124.28      3.28 o 
  -5   9   1       10.43       14.04      0.94 o 
  -4   9   1      315.66      324.95      4.85 o 
  -3   9   1      101.66      107.88      1.62 o 
  -2   9   1        0.13        0.46      0.51 o 
  -1   9   1      136.88      140.49      1.94 o 
   0   9   1      446.58      438.02      4.33 o 
   1   9   1        7.45        7.66      0.73 o 
   2   9   1      160.59      158.16      2.25 o 
   3   9   1      113.45      112.34      1.89 o 
   4   9   1        6.32        4.85      0.74 o 
   5   9   1        8.28        8.13      0.80 o 
   6   9   1       57.68       60.42      1.80 o 
   7   9   1        0.20        1.33      1.01 o 
   8   9   1       25.20       27.19      1.84 o 
   9   9   1       10.20        8.87      2.41 o 
  10   9   1        3.49        3.17      1.68 o 
  -8  10   1        3.75        4.00      1.49 o 
  -7  10   1        2.40        2.31      1.29 o 
  -6  10   1       60.37       62.96      2.47 o 
  -5  10   1       34.34       36.48      1.39 o 
  -4  10   1      111.38      109.52      2.23 o 
  -3  10   1       59.00       59.69      1.32 o 
  -2  10   1        0.57       -0.20      0.58 o 
  -1  10   1        0.03       -0.58      0.58 o 
   0  10   1        2.48        2.02      0.58 o 
   1  10   1        1.04        0.71      0.55 o 
   2  10   1       64.15       59.84      1.95 o 
   3  10   1       64.32       64.47      1.51 o 
   4  10   1       13.14       12.54      1.03 o 
   5  10   1        6.90        5.65      0.86 o 
   6  10   1       14.24       12.88      1.19 o 
   7  10   1       22.74       21.27      1.34 o 
   8  10   1        0.28       -0.95      1.15 o 
   9  10   1        0.29        0.58      1.75 o 
  -7  11   1        2.94        4.79      1.57 o 
  -6  11   1        5.04        5.25      1.18 o 
  -5  11   1       53.20       56.38      1.83 o 
  -4  11   1       16.01       15.89      1.18 o 
  -3  11   1       22.73       25.00      1.07 o 
  -2  11   1        4.76        4.53      0.74 o 
  -1  11   1       13.66       13.08      0.86 o 
   0  11   1       14.81       13.20      0.81 o 
   1  11   1       30.49       29.13      0.98 o 
   2  11   1       61.77       62.38      1.62 o 
   3  11   1        9.44        9.08      1.06 o 
   4  11   1       12.38       12.33      1.18 o 
   5  11   1       15.86       16.41      1.23 o 
   6  11   1       10.50        8.30      1.37 o 
   7  11   1        1.91        1.40      1.57 o 
   8  11   1        4.76        5.08      1.43 o 
  -6  12   1       23.44       23.27      1.60 o 
  -5  12   1        1.05        1.65      1.19 o 
  -4  12   1       63.17       62.70      4.23 o 
  -3  12   1        8.13       10.33      1.41 o 
  -2  12   1       46.62       49.89      1.86 o 
  -1  12   1       72.29       72.81      1.66 o 
   0  12   1      111.83      110.23      2.00 o 
   1  12   1        2.38        4.21      0.80 o 
   2  12   1      181.63      178.88      2.96 o 
   3  12   1       78.57       82.16      2.21 o 
   4  12   1        5.48        6.90      1.19 o 
   5  12   1        9.81       11.75      1.55 o 
   6  12   1        1.43        1.14      1.41 o 
   7  12   1        1.42        1.23      1.38 o 
  -4  13   1       12.22       11.71      1.47 o 
  -3  13   1       56.20       57.51      2.31 o 
  -2  13   1        0.89        1.75      0.94 o 
  -1  13   1       50.99       54.04      1.64 o 
   0  13   1       13.72       15.60      1.13 o 
   1  13   1        1.75       -0.73      0.79 o 
   2  13   1       28.06       26.67      1.39 o 
   3  13   1       56.09       54.78      2.74 o 
   4  13   1        3.53        1.55      1.19 o 
   5  13   1        3.30        2.14      1.49 o 
   6  13   1        4.26        1.72      1.52 o 
  -2  14   1       12.00       12.54      1.49 o 
  -1  14   1        1.94        1.43      1.17 o 
   0  14   1        6.54        8.29      1.27 o 
   1  14   1        1.86        0.36      1.19 o 
   2  14   1        0.28       -0.27      1.23 o 
   3  14   1        8.17        5.70      1.39 o 
   0 -13   2        3.15        3.52      1.30 o 
   1 -13   2       22.60       24.65      1.43 o 
  -4 -12   2        4.93        4.70      1.56 o 
  -3 -12   2        1.32        0.03      1.45 o 
  -2 -12   2        0.16       -1.31      1.31 o 
  -1 -12   2        3.85        2.90      1.26 o 
   0 -12   2       17.20       17.41      1.41 o 
   1 -12   2        0.40       -0.52      0.97 o 
   2 -12   2       16.71       13.90      1.18 o 
   3 -12   2        5.49        7.11      1.07 o 
   4 -12   2        6.97        8.46      1.21 o 
   5 -12   2       17.09       19.38      1.67 o 
  -5 -11   2        0.26       -0.18      1.33 o 
  -4 -11   2       37.55       36.98      1.99 o 
  -3 -11   2       48.21       46.69      1.98 o 
  -2 -11   2        0.22        0.40      1.11 o 
  -1 -11   2       29.91       28.88      1.56 o 
   0 -11   2      130.93      128.75      2.31 o 
   1 -11   2       23.04       23.09      1.16 o 
   2 -11   2      108.25      107.83      3.06 o 
   3 -11   2       53.57       51.16      1.50 o 
   4 -11   2       11.36       10.66      1.06 o 
   5 -11   2       12.65       13.43      1.44 o 
   6 -11   2       62.92       63.30      2.34 o 
   7 -11   2       22.64       27.09      1.72 o 
  -7 -10   2        6.12        4.72      2.48 o 
  -6 -10   2       39.74       40.32      1.98 o 
  -5 -10   2        6.22        7.50      1.45 o 
  -4 -10   2       83.93       83.01      4.59 o 
  -3 -10   2      226.85      222.85      4.13 o 
  -2 -10   2        2.77        3.54      1.08 o 
  -1 -10   2       94.79       86.47      1.92 o 
   0 -10   2       80.66       81.77      1.76 o 
   1 -10   2      115.32      115.95      1.90 o 
   2 -10   2       34.88       32.48      1.09 o 
   3 -10   2      277.05      275.66      3.91 o 
   4 -10   2        7.94        8.19      0.82 o 
   5 -10   2       73.82       75.04      2.12 o 
   6 -10   2       18.13       21.20      1.31 o 
   7 -10   2       13.70       14.81      1.56 o 
   8 -10   2        0.24        1.24      1.45 o 
  -8  -9   2       10.70       11.80      1.89 o 
  -7  -9   2        1.69        0.09      1.58 o 
  -6  -9   2       37.82       41.06      1.61 o 
  -5  -9   2       29.53       30.14      1.90 o 
  -4  -9   2        0.43        1.49      1.31 o 
  -3  -9   2       71.56       72.10      1.95 o 
  -2  -9   2       37.02       38.78      1.47 o 
  -1  -9   2      144.65      139.69      2.32 o 
   0  -9   2      123.51      119.98      2.11 o 
   1  -9   2       30.99       33.19      1.01 o 
   2  -9   2       33.25       33.09      1.04 o 
   3  -9   2       61.42       60.17      1.55 o 
   4  -9   2       43.34       44.35      1.33 o 
   5  -9   2        2.71        3.37      0.74 o 
   6  -9   2        9.34        8.48      1.00 o 
   7  -9   2        0.43       -0.95      0.95 o 
   8  -9   2        8.36        8.13      1.51 o 
   9  -9   2        3.42        2.65      1.43 o 
  -8  -8   2        8.39       10.02      1.74 o 
  -7  -8   2        3.27        3.92      1.54 o 
  -6  -8   2        3.89        4.77      1.01 o 
  -5  -8   2        0.39       -0.67      1.35 o 
  -4  -8   2       13.24       13.64      1.21 o 
  -3  -8   2       93.05       92.35      2.65 o 
  -2  -8   2        1.11        1.44      0.66 o 
  -1  -8   2       22.02       24.38      1.00 o 
   0  -8   2        9.14        8.72      0.80 o 
   1  -8   2       11.39       10.11      0.79 o 
   2  -8   2      292.21      295.99      3.37 o 
   3  -8   2      109.18      106.42      1.68 o 
   4  -8   2      183.17      183.80      2.40 o 
   5  -8   2      126.99      126.36      2.01 o 
   6  -8   2       27.23       27.62      1.18 o 
   7  -8   2        8.44       10.63      1.04 o 
   8  -8   2        5.83        3.48      1.24 o 
   9  -8   2       18.60       20.08      1.70 o 
  10  -8   2       13.53       11.04      1.57 o 
  -9  -7   2        6.52        7.23      1.66 o 
  -8  -7   2        0.70        1.61      1.45 o 
  -7  -7   2        7.68        6.91      1.51 o 
  -6  -7   2        1.85        2.73      1.54 o 
  -5  -7   2        6.71        5.78      1.13 o 
  -4  -7   2       41.04       38.62      1.34 o 
  -3  -7   2      325.44      331.05      3.74 o 
  -2  -7   2        0.09       -0.49      0.49 o 
  -1  -7   2      564.11      562.66      5.66 o 
   0  -7   2      432.59      423.80      4.84 o 
   1  -7   2      131.93      119.23      2.02 o 
   2  -7   2      158.74      155.85      2.29 o 
   3  -7   2      802.34      799.39      7.75 o 
   4  -7   2       62.35       64.07      1.49 o 
   5  -7   2      471.43      462.88      5.61 o 
   6  -7   2       81.88       87.48      2.36 o 
   7  -7   2        4.51        4.72      1.12 o 
   8  -7   2        3.59        1.83      1.11 o 
   9  -7   2       61.65       59.85      2.35 o 
  10  -7   2        4.50        4.97      1.59 o 
 -10  -6   2        7.61        8.11      2.61 o 
  -9  -6   2       20.71       19.14      1.71 o 
  -8  -6   2        5.63        8.30      1.45 o 
  -7  -6   2       28.75       26.00      1.71 o 
  -6  -6   2       47.49       52.40      1.55 o 
  -5  -6   2       21.04       18.48      1.91 o 
  -4  -6   2      143.94      138.70      2.24 o 
  -3  -6   2      694.53      692.22      6.92 o 
  -2  -6   2      395.92      412.84      4.01 o 
  -1  -6   2      929.87      977.80      8.71 o 
   0  -6   2     1396.66     1444.94     12.61 o 
   1  -6   2       16.53       21.12      0.91 o 
   2  -6   2       15.58        9.77      0.55 o 
   3  -6   2       26.22       28.91      0.81 o 
   4  -6   2       44.60       41.62      0.98 o 
   5  -6   2      126.78      115.99      1.54 o 
   6  -6   2      368.42      355.83      8.27 o 
   7  -6   2        5.47        4.73      0.99 o 
   8  -6   2        1.13       -0.74      1.26 o 
   9  -6   2        8.22       10.71      1.19 o 
  10  -6   2       37.84       35.33      1.79 o 
  11  -6   2        0.65        0.34      1.11 o 
 -10  -5   2        5.99        2.23      2.26 o 
  -9  -5   2       23.15       20.38      2.54 o 
  -8  -5   2       13.31       14.09      1.41 o 
  -7  -5   2       12.20       11.28      1.34 o 
  -6  -5   2      277.60      283.95      7.39 o 
  -5  -5   2       33.64       35.14      1.61 o 
  -4  -5   2        8.38       10.19      0.68 o 
  -3  -5   2        1.15        1.59      0.52 o 
  -2  -5   2       82.62       77.38      1.16 o 
  -1  -5   2        4.21        4.71      0.42 o 
   0  -5   2      935.45      934.80      8.74 o 
   1  -5   2       78.03       60.60      1.00 o 
   2  -5   2      317.29      363.44      3.70 o 
   3  -5   2        2.64        3.49      0.37 o 
   4  -5   2       25.01       36.73      0.77 o 
   5  -5   2      146.39      142.03      1.68 o 
   6  -5   2       51.48       48.35      1.25 o 
   7  -5   2       65.97       69.91      2.92 o 
   8  -5   2        0.66        0.51      0.76 o 
   9  -5   2       17.82       15.87      1.14 o 
  10  -5   2        3.47        2.83      1.64 o 
  11  -5   2        9.36       11.06      1.37 o 
 -10  -4   2        0.19       -1.93      1.93 o 
  -9  -4   2        2.68        1.18      1.94 o 
  -8  -4   2        0.43       -1.23      1.23 o 
  -7  -4   2       56.43       59.74      2.74 o 
  -6  -4   2        0.89        1.92      0.73 o 
  -5  -4   2      195.15      197.64      3.84 o 
  -4  -4   2       91.78       88.35      2.06 o 
  -3  -4   2      107.41      123.93      1.47 o 
  -2  -4   2        6.25        4.85      0.40 o 
  -1  -4   2      395.18      348.59      3.30 o 
   0  -4   2      106.55       93.74      1.52 o 
   1  -4   2      699.65      745.57      7.67 o 
   2  -4   2      234.35      285.21      2.75 o 
   3  -4   2       68.74       76.71      1.01 o 
   4  -4   2       57.47       76.62      1.19 o 
   5  -4   2     1136.18     1120.04      9.75 o 
   6  -4   2      426.74      405.64      5.04 o 
   7  -4   2       18.99       20.50      1.04 o 
   8  -4   2       66.15       66.67      3.65 o 
   9  -4   2       17.88       17.16      1.79 o 
  10  -4   2        1.50        2.20      0.96 o 
  11  -4   2       10.51        9.67      1.12 o 
  12  -4   2        3.51        2.79      3.09 o 
 -11  -3   2        2.22        2.59      2.13 o 
 -10  -3   2        9.64        6.36      2.18 o 
  -8  -3   2       19.42       19.91      1.51 o 
  -7  -3   2       35.11       35.02      2.82 o 
  -6  -3   2      316.34      305.29      5.47 o 
  -5  -3   2        6.91        6.39      0.65 o 
  -4  -3   2     1057.89     1066.04     13.68 o 
  -3  -3   2     1365.48     1313.22     13.19 o 
  -2  -3   2      169.64      178.50      1.82 o 
  -1  -3   2     1942.10     2050.65     18.59 o 
   0  -3   2     4170.88     4260.87     41.29 o 
   1  -3   2        0.74        1.23      0.30 o 
   2  -3   2     4960.70     4848.55     44.15 o 
   3  -3   2     1897.41     2099.73     19.08 o 
   4  -3   2      365.08      318.68      3.12 o 
   5  -3   2      542.18      531.81      4.91 o 
   6  -3   2     1300.84     1320.42     18.27 o 
   7  -3   2       20.42       17.85      0.86 o 
   8  -3   2      148.24      143.54      3.31 o 
   9  -3   2       28.71       31.70      1.23 o 
  10  -3   2        0.07       -0.20      0.77 o 
  11  -3   2        4.43        2.77      1.02 o 
  12  -3   2       18.27       20.95      3.67 o 
 -11  -2   2        0.00       -1.35      1.94 o 
  -9  -2   2       32.46       29.70      2.38 o 
  -8  -2   2       20.22       15.43      1.84 o 
  -7  -2   2       22.41       22.25      1.26 o 
  -6  -2   2      641.07      620.25     10.01 o 
  -5  -2   2       97.05      118.26      2.38 o 
  -4  -2   2      755.59      727.86     13.94 o 
  -3  -2   2     1381.91     1415.07     15.96 o 
  -2  -2   2        1.72        3.32      0.45 o 
  -1  -2   2      440.31      430.66      4.10 o 
   0  -2   2     6072.77     6191.13     66.97 o 
   1  -2   2     3394.00     3564.61     34.57 o 
   2  -2   2     1814.28     1967.86     17.84 o 
   3  -2   2     2093.20     2042.33     18.54 o 
   4  -2   2      267.82      341.07      3.97 o 
   5  -2   2       29.93       24.24      0.56 o 
   6  -2   2     1027.26      994.36     24.89 o 
   7  -2   2      286.37      296.46      8.59 o 
   8  -2   2      171.19      179.63      6.45 o 
   9  -2   2       74.64       74.31      3.21 o 
  10  -2   2        0.73        0.08      0.81 o 
  11  -2   2        0.02       -0.28      1.01 o 
  12  -2   2        3.03        1.74      1.25 o 
 -11  -1   2        5.98        6.18      1.94 o 
 -10  -1   2        5.11        3.84      1.61 o 
  -9  -1   2       46.55       50.17      2.77 o 
  -8  -1   2       10.78       12.06      1.56 o 
  -7  -1   2        0.13       -1.11      1.11 o 
  -6  -1   2      166.21      163.92      3.01 o 
  -5  -1   2      301.08      287.98      5.80 o 
  -4  -1   2      384.78      442.69      5.79 o 
  -3  -1   2     2228.85     2329.49     29.03 o 
  -2  -1   2      142.25      118.97      1.98 o 
  -1  -1   2      377.95      419.81      4.37 o 
   0  -1   2      516.61      629.65      6.19 o 
   1  -1   2     2920.85     2886.97     31.48 o 
   2  -1   2       41.39       43.60      0.61 o 
   3  -1   2     1636.20     1744.51     17.46 o 
   4  -1   2       34.02       24.10      0.45 o 
   5  -1   2       51.49       61.22      0.88 o 
   6  -1   2        2.27        3.49      0.33 o 
   7  -1   2      231.15      234.75      4.31 o 
   8  -1   2      215.67      205.27      3.96 o 
   9  -1   2        5.15        5.57      0.81 o 
  10  -1   2       10.57       10.17      1.10 o 
  11  -1   2        5.67        4.65      1.33 o 
  12  -1   2        1.61       -0.49      1.25 o 
  13  -1   2        5.97        5.30      1.74 o 
 -10   0   2       11.59       13.59      1.78 o 
  -9   0   2       22.96       21.10      1.81 o 
  -8   0   2       37.47       42.01      2.19 o 
  -7   0   2        0.49        1.74      1.03 o 
  -6   0   2       17.18       18.22      1.21 o 
  -5   0   2      139.21      150.37      2.12 o 
  -4   0   2      483.63      482.05      7.53 o 
  -3   0   2      480.20      547.68      7.28 o 
  -2   0   2     1133.41     1160.85     14.49 o 
  -1   0   2      145.47      125.21      1.75 o 
   0   0   2     2029.05     2297.78     39.65 o 
   1   0   2       23.14       32.78      1.17 o 
   2   0   2    11392.72    11835.00    118.50 o 
   3   0   2      549.40      622.14     13.15 o 
   4   0   2      220.68      190.36      2.30 o 
   5   0   2       67.90       64.58      1.10 o 
   6   0   2       18.45       11.52      0.46 o 
   7   0   2       44.40       50.47      1.45 o 
   8   0   2      338.24      334.03      9.97 o 
   9   0   2      140.44      136.49      3.29 o 
  10   0   2        9.82        6.46      1.15 o 
  11   0   2       14.18       10.15      1.36 o 
  12   0   2       11.14       12.81      1.54 o 
  13   0   2        0.29        0.00      1.66 o 
 -10   1   2       34.79       34.80      2.19 o 
  -9   1   2        7.93        8.09      1.35 o 
  -8   1   2      106.64      108.28      3.24 o 
  -7   1   2      286.44      286.73      5.58 o 
  -6   1   2       58.57       58.82      3.57 o 
  -5   1   2       31.47       26.20      1.17 o 
  -4   1   2     1618.04     1641.82     26.62 o 
  -3   1   2     3390.92     3470.15     47.15 o 
  -2   1   2     1604.58     1718.49     19.86 o 
  -1   1   2     1863.09     1801.29     19.92 o 
   0   1   2     1902.09     1985.83     25.42 o 
   1   1   2        0.09       -0.15      0.15 o 
   2   1   2     5144.73     5305.99     51.12 o 
   3   1   2     3481.92     3614.90     35.63 o 
   4   1   2      471.97      495.61      6.07 o 
   5   1   2     1739.24     1682.46     18.64 o 
   6   1   2      266.27      299.72      3.63 o 
   7   1   2        0.03        1.01      0.75 o 
   8   1   2      197.64      193.24      3.98 o 
   9   1   2      166.13      168.41      5.25 o 
  10   1   2        3.96        3.06      1.17 o 
  11   1   2       26.71       27.83      3.01 o 
  12   1   2        6.64        8.82      1.76 o 
  13   1   2        0.72        1.01      1.79 o 
 -10   2   2       11.02       13.17      1.41 o 
  -9   2   2       64.95       66.95      3.05 o 
  -8   2   2        5.98        6.11      1.33 o 
  -7   2   2      445.66      471.21     13.59 o 
  -6   2   2      347.48      352.54     10.30 o 
  -5   2   2       34.28       43.87      2.87 o 
  -4   2   2      202.13      207.18      6.30 o 
  -3   2   2     3469.25     3522.45     61.21 o 
  -2   2   2      674.47      772.13     13.69 o 
  -1   2   2     6342.73     6561.62     95.13 o 
   0   2   2      862.02      848.80      8.57 o 
   1   2   2      414.66      480.20      4.76 o 
   2   2   2    17263.88    16509.25    250.68 o 
   3   2   2     7831.26     7505.78     73.29 o 
   4   2   2       48.18       36.22      0.76 o 
   5   2   2     1230.91     1234.59     12.26 o 
   6   2   2      235.21      208.58      4.53 o 
   7   2   2        6.35        7.38      0.97 o 
   8   2   2        7.98        4.96      0.88 o 
   9   2   2       58.47       63.47      2.21 o 
  10   2   2        0.25       -0.83      1.18 o 
  11   2   2       27.65       31.03      2.24 o 
  12   2   2        4.80        5.40      1.84 o 
  13   2   2        0.44        2.69      1.89 o 
 -10   3   2        2.66        4.15      3.21 o 
  -9   3   2       30.46       27.53      3.41 o 
  -8   3   2       40.19       42.28      3.49 o 
  -7   3   2       79.03       77.85      4.29 o 
  -6   3   2      112.93      120.51      4.87 o 
  -5   3   2       90.77       84.43      3.94 o 
  -4   3   2       22.49       26.25      1.96 o 
  -3   3   2      946.50      996.44     17.66 o 
  -2   3   2     1360.99     1364.41     23.82 o 
  -1   3   2      613.84      667.57      6.29 o 
   0   3   2     1183.58     1198.46     10.95 o 
   1   3   2        6.93        5.36      0.28 o 
   2   3   2      143.88      185.54      2.02 o 
   3   3   2      363.14      336.60      3.47 o 
   4   3   2      744.43      758.57      7.48 o 
   5   3   2        0.35        0.73      0.35 o 
   6   3   2      203.36      185.02      2.40 o 
   7   3   2        3.48        4.85      0.83 o 
   8   3   2       54.87       54.57      1.79 o 
   9   3   2        4.16        3.31      0.71 o 
  10   3   2       19.25       18.46      1.99 o 
  11   3   2        1.27        0.50      1.68 o 
  12   3   2        2.68        3.72      1.94 o 
  13   3   2        0.82       -1.38      1.89 o 
 -11   4   2        2.78        0.32      3.07 o 
 -10   4   2        0.05       -2.89      2.91 o 
  -9   4   2        1.65        0.05      2.54 o 
  -8   4   2       25.43       25.15      3.17 o 
  -7   4   2       38.82       35.02      3.14 o 
  -6   4   2       63.52       69.59      3.95 o 
  -5   4   2       34.24       30.19      2.34 o 
  -4   4   2        1.85        4.97      1.33 o 
  -3   4   2      217.59      198.14      3.41 o 
  -2   4   2     1787.25     1940.11     15.66 o 
  -1   4   2     1131.44     1091.31      9.26 o 
   0   4   2        1.90        0.89      0.21 o 
   1   4   2       96.94       59.01      1.01 o 
   2   4   2      100.81       59.99      0.85 o 
   3   4   2     3143.96     3267.00     29.22 o 
   4   4   2      240.89      274.23      2.78 o 
   5   4   2      656.30      604.39      5.69 o 
   6   4   2       16.91       17.26      0.70 o 
   7   4   2      103.53      100.00      1.86 o 
   8   4   2      130.99      124.17      2.86 o 
   9   4   2       44.31       48.93      2.81 o 
  10   4   2       20.53       19.32      2.14 o 
  11   4   2       24.67       24.75      2.49 o 
  12   4   2        3.18        3.22      2.06 o 
 -10   5   2        0.16       -0.71      2.76 o 
  -9   5   2        0.26       -2.39      2.39 o 
  -8   5   2        3.53        2.91      2.21 o 
  -7   5   2      251.50      250.70      8.46 o 
  -6   5   2       74.17       71.52      3.85 o 
  -5   5   2      107.28      116.87      4.55 o 
  -4   5   2       24.19       24.32      0.82 o 
  -3   5   2      481.58      494.36      6.00 o 
  -2   5   2       27.53       38.02      0.71 o 
  -1   5   2     2739.78     2656.16     21.40 o 
   0   5   2     1349.90     1333.06     11.39 o 
   1   5   2      268.60      301.03      2.81 o 
   2   5   2     1084.15     1136.33     11.42 o 
   3   5   2      457.19      478.36      4.26 o 
   4   5   2      206.13      244.23      3.23 o 
   5   5   2      712.99      707.37      6.67 o 
   6   5   2      352.06      348.79      3.93 o 
   7   5   2       41.44       37.28      1.17 o 
   8   5   2      117.59      119.22      5.75 o 
   9   5   2       60.34       70.62      2.27 o 
  10   5   2        0.03       -0.26      1.39 o 
  11   5   2        4.75        7.01      2.13 o 
  12   5   2        3.88        2.36      2.13 o 
 -10   6   2        6.45        2.11      3.16 o 
  -9   6   2        0.86        1.23      2.51 o 
  -8   6   2       12.39       17.74      2.87 o 
  -7   6   2      106.32      117.52      5.38 o 
  -6   6   2      427.06      434.66     12.53 o 
  -5   6   2       49.07       46.85      2.11 o 
  -4   6   2      884.26      866.27     12.25 o 
  -3   6   2      427.01      413.66      3.92 o 
  -2   6   2       30.85       33.77      0.66 o 
  -1   6   2      271.89      244.95      2.30 o 
   0   6   2      758.81      708.62      6.21 o 
   1   6   2      183.69      182.70      1.95 o 
   2   6   2     1233.32     1147.26      9.77 o 
   3   6   2      437.49      388.75      3.89 o 
   4   6   2      100.14      100.23      1.39 o 
   5   6   2       89.45       95.70      1.40 o 
   6   6   2      403.09      390.96      4.42 o 
   7   6   2        3.59        1.87      0.69 o 
   8   6   2        6.54        7.39      0.85 o 
   9   6   2        2.00        2.71      1.14 o 
  10   6   2        0.11       -0.05      1.17 o 
  11   6   2        0.13        1.06      2.08 o 
  12   6   2        0.05        0.65      2.19 o 
 -10   7   2        3.92       -0.73      3.09 o 
  -9   7   2        2.10        1.69      2.81 o 
  -8   7   2        0.62       -0.15      1.46 o 
  -7   7   2        9.89        9.38      1.15 o 
  -6   7   2      210.90      209.28      4.27 o 
  -5   7   2      106.04       98.51      2.49 o 
  -4   7   2      119.08      124.54      2.18 o 
  -3   7   2      333.45      340.84      3.81 o 
  -2   7   2       78.19       84.87      1.27 o 
  -1   7   2        1.72        1.72      0.37 o 
   0   7   2      223.57      198.49      1.91 o 
   1   7   2      239.59      251.59      2.54 o 
   2   7   2      127.56      141.78      2.01 o 
   3   7   2        7.73        3.37      0.45 o 
   4   7   2       10.73       16.07      0.59 o 
   5   7   2       32.48       34.36      1.89 o 
   6   7   2       29.16       29.76      1.05 o 
   7   7   2       17.23       16.61      1.21 o 
   8   7   2        0.80        0.18      0.82 o 
   9   7   2        1.44       -0.12      1.24 o 
  10   7   2        0.18       -2.40      2.40 o 
  11   7   2        4.59        6.31      2.28 o 
  12   7   2        1.44       -1.30      2.16 o 
  -9   8   2        4.08       -2.21      2.82 o 
  -8   8   2        6.67        8.50      1.17 o 
  -7   8   2       47.39       49.91      2.03 o 
  -6   8   2       13.31       12.49      2.18 o 
  -5   8   2      149.53      149.40      3.47 o 
  -4   8   2       34.09       25.25      1.01 o 
  -3   8   2        0.22       -0.35      0.45 o 
  -2   8   2        2.69        2.81      0.51 o 
  -1   8   2      386.80      388.29      4.16 o 
   0   8   2      470.92      485.41      4.08 o 
   1   8   2      348.98      351.57      3.10 o 
   2   8   2      531.30      548.73      5.03 o 
   3   8   2        0.05        0.51      0.45 o 
   4   8   2       70.07       66.27      1.16 o 
   5   8   2      358.28      363.51      3.90 o 
   6   8   2       61.96       60.52      1.63 o 
   7   8   2       21.53       20.81      1.16 o 
   8   8   2       37.22       36.56      2.52 o 
   9   8   2        2.57        4.30      1.46 o 
  10   8   2        2.13        1.03      1.40 o 
  11   8   2        5.73        4.28      2.87 o 
  -8   9   2        2.21        0.78      1.19 o 
  -7   9   2       37.68       37.92      1.94 o 
  -6   9   2       95.44       95.02      3.24 o 
  -5   9   2        2.77        3.84      1.06 o 
  -4   9   2      365.49      356.24      4.82 o 
  -3   9   2       14.19       16.80      1.02 o 
  -2   9   2       62.21       61.77      1.37 o 
  -1   9   2      124.11      123.18      1.76 o 
   0   9   2      540.54      543.20      5.07 o 
   1   9   2       14.06       14.80      0.77 o 
   2   9   2     1209.41     1183.89     13.32 o 
   3   9   2      347.62      352.05      5.17 o 
   4   9   2       20.91       20.60      0.86 o 
   5   9   2      180.10      186.51      2.93 o 
   6   9   2      120.32      116.38      2.29 o 
   7   9   2        0.53       -0.45      0.84 o 
   8   9   2       40.94       41.20      2.61 o 
   9   9   2       23.26       25.08      2.02 o 
  10   9   2        0.74       -0.11      2.49 o 
  -8  10   2       13.90       13.31      1.56 o 
  -7  10   2        9.84       10.47      2.52 o 
  -6  10   2       13.42       12.40      1.50 o 
  -5  10   2        2.84        3.74      1.21 o 
  -4  10   2      121.75      124.67      2.41 o 
  -3  10   2      274.47      282.88      3.58 o 
  -2  10   2       78.10       70.71      1.38 o 
  -1  10   2      266.08      256.37      3.25 o 
   0  10   2      273.39      264.21      2.87 o 
   1  10   2      105.91      102.74      1.77 o 
   2  10   2      149.41      144.80      2.88 o 
   3  10   2      143.20      140.54      2.24 o 
   4  10   2        6.35        5.11      0.89 o 
   5  10   2       62.13       64.62      2.16 o 
   6  10   2        8.58       10.27      1.06 o 
   7  10   2        0.15        1.54      1.10 o 
   8  10   2        4.57        6.82      1.22 o 
   9  10   2       16.17       20.67      2.79 o 
  10  10   2        3.12       -0.28      2.18 o 
  -7  11   2       43.19       42.51      2.96 o 
  -6  11   2        9.41       11.69      1.59 o 
  -5  11   2        3.55        3.78      1.09 o 
  -4  11   2        2.19        2.06      0.92 o 
  -3  11   2       88.51       93.31      1.84 o 
  -2  11   2       15.30       18.90      0.88 o 
  -1  11   2       40.87       40.15      1.21 o 
   0  11   2        4.31        3.32      0.66 o 
   1  11   2        7.86        7.96      0.74 o 
   2  11   2        0.02       -0.61      0.61 o 
   3  11   2       10.82       10.69      0.89 o 
   4  11   2        1.66        1.10      0.93 o 
   5  11   2        0.08       -0.88      0.88 o 
   6  11   2        0.18       -0.06      1.28 o 
   7  11   2        0.57       -0.97      1.24 o 
   8  11   2        1.42        1.48      1.16 o 
   9  11   2        3.02        4.49      1.79 o 
  -6  12   2       11.20        8.21      1.70 o 
  -5  12   2        5.89        5.24      1.21 o 
  -4  12   2       59.33       63.13      2.18 o 
  -3  12   2        0.06        0.37      0.96 o 
  -2  12   2       58.93       59.30      1.47 o 
  -1  12   2        9.80       10.57      0.89 o 
   0  12   2        0.28       -0.22      0.72 o 
   1  12   2        6.91        7.08      0.78 o 
   2  12   2       12.40       13.75      1.11 o 
   3  12   2        1.72        2.07      0.92 o 
   4  12   2       35.07       36.36      2.45 o 
   5  12   2       35.92       36.21      2.23 o 
   6  12   2       10.88        6.79      1.50 o 
   7  12   2        0.36       -0.32      1.30 o 
   8  12   2       14.60       16.04      1.68 o 
  -4  13   2       26.91       31.85      3.35 o 
  -3  13   2       51.32       51.07      2.54 o 
  -2  13   2       38.55       39.73      1.75 o 
  -1  13   2      102.04      106.01      2.20 o 
   0  13   2       12.75       11.82      1.10 o 
   1  13   2       12.39       14.85      1.19 o 
   2  13   2       60.71       63.83      1.68 o 
   3  13   2       26.19       24.55      1.37 o 
   4  13   2       15.90       16.90      1.96 o 
   5  13   2       65.25       71.10      2.58 o 
   6  13   2        9.09        8.05      1.56 o 
   7  13   2        0.59        1.94      1.47 o 
  -2  14   2        0.91       -0.10      1.21 o 
  -1  14   2       78.74       85.71      2.50 o 
   0  14   2       27.49       27.82      1.54 o 
   1  14   2        1.40        1.33      1.18 o 
   2  14   2        5.43        3.93      1.25 o 
   3  14   2        5.37        3.02      1.26 o 
   4  14   2        2.21        2.71      1.31 o 
  -2 -12   3        0.24        0.28      1.63 o 
  -1 -12   3        1.61       -1.23      1.23 o 
   0 -12   3        0.12       -1.17      1.17 o 
   1 -12   3       15.83       17.30      1.29 o 
   2 -12   3       24.37       26.95      1.97 o 
   3 -12   3        5.91        5.18      1.07 o 
   4 -12   3       20.67       20.91      1.30 o 
  -4 -11   3        6.51        7.11      1.53 o 
  -3 -11   3        2.80        3.74      1.71 o 
  -2 -11   3        8.83        8.44      1.30 o 
  -1 -11   3       26.92       28.90      1.92 o 
   0 -11   3       30.82       30.15      1.38 o 
   1 -11   3        3.05        1.16      0.86 o 
   2 -11   3       57.82       58.56      1.66 o 
   3 -11   3       65.53       67.21      1.70 o 
   4 -11   3        0.93        1.27      0.93 o 
   5 -11   3        8.01        6.87      1.40 o 
   6 -11   3        8.40        8.57      1.45 o 
  -6 -10   3        4.97        3.74      1.47 o 
  -5 -10   3        0.33        0.27      1.33 o 
  -4 -10   3       35.60       34.90      2.31 o 
  -3 -10   3       81.72       89.05      7.70 o 
  -2 -10   3        0.14        0.68      1.07 o 
  -1 -10   3       80.30       85.00      2.68 o 
   0 -10   3       58.76       60.06      1.62 o 
   1 -10   3        0.06       -0.78      0.78 o 
   2 -10   3       69.84       67.38      2.35 o 
   3 -10   3      114.58      112.21      2.02 o 
   4 -10   3        1.82        2.00      0.80 o 
   5 -10   3       54.67       51.29      1.63 o 
   6 -10   3        3.06        2.73      1.50 o 
   7 -10   3       18.37       19.93      1.53 o 
  -7  -9   3       21.65       22.06      3.85 o 
  -6  -9   3       13.78       15.00      1.37 o 
  -5  -9   3        0.41       -0.05      1.41 o 
  -4  -9   3       24.63       26.24      3.33 o 
  -3  -9   3      101.77      104.89      2.38 o 
  -2  -9   3       14.45       14.28      1.43 o 
  -1  -9   3      125.20      126.31      2.29 o 
   0  -9   3      101.40       95.65      2.09 o 
   1  -9   3        0.86       -0.52      0.66 o 
   2  -9   3        4.89        4.64      0.75 o 
   3  -9   3       87.91       83.06      1.62 o 
   4  -9   3       74.94       76.63      1.58 o 
   5  -9   3       78.77       76.86      1.68 o 
   6  -9   3       69.32       74.17      2.01 o 
   7  -9   3        0.73        1.18      1.09 o 
   8  -9   3       16.95       17.93      1.41 o 
   9  -9   3        1.25        0.74      1.45 o 
  -8  -8   3        1.64        3.94      1.69 o 
  -7  -8   3        0.97        1.63      1.50 o 
  -6  -8   3        8.38        9.21      1.30 o 
  -5  -8   3        0.87        0.66      1.41 o 
  -4  -8   3        0.82       -0.28      1.02 o 
  -3  -8   3       31.51       31.95      1.21 o 
  -2  -8   3      219.46      207.29      3.35 o 
  -1  -8   3       53.56       48.37      1.41 o 
   0  -8   3      115.97      110.24      1.99 o 
   1  -8   3        4.25        2.65      0.68 o 
   2  -8   3        0.32       -0.21      0.59 o 
   3  -8   3       41.89       42.90      1.17 o 
   4  -8   3       67.68       65.47      1.37 o 
   5  -8   3       61.90       67.81      1.40 o 
   6  -8   3       47.35       45.62      1.56 o 
   7  -8   3       43.17       43.21      1.73 o 
   8  -8   3        8.08        6.68      1.06 o 
   9  -8   3        6.70        5.25      2.30 o 
  10  -8   3        8.40        8.85      1.52 o 
  -8  -7   3        6.38        4.01      2.82 o 
  -7  -7   3       46.88       48.44      2.41 o 
  -6  -7   3       14.86       15.86      1.57 o 
  -5  -7   3       11.37       12.03      1.18 o 
  -4  -7   3      110.36      117.13      2.64 o 
  -3  -7   3      181.65      171.65      2.55 o 
  -2  -7   3        1.42        2.05      0.68 o 
  -1  -7   3      420.45      411.63      4.39 o 
   0  -7   3       35.43       36.62      1.20 o 
   1  -7   3      599.17      573.68      6.88 o 
   2  -7   3      332.21      336.44      3.98 o 
   3  -7   3      260.33      264.26      3.73 o 
   4  -7   3        4.20        4.31      0.59 o 
   5  -7   3      410.97      419.95      4.41 o 
   6  -7   3       30.76       34.99      1.07 o 
   7  -7   3       54.31       57.00      1.77 o 
   8  -7   3       42.79       43.05      2.67 o 
   9  -7   3        4.44        3.62      1.20 o 
  10  -7   3        0.27        0.32      1.31 o 
  -9  -6   3        1.70        0.51      2.34 o 
  -8  -6   3        1.18        2.02      1.43 o 
  -7  -6   3       87.62       83.97      2.91 o 
  -6  -6   3      113.56      115.66      2.69 o 
  -5  -6   3       11.55       12.41      1.14 o 
  -4  -6   3      277.20      280.94      4.54 o 
  -3  -6   3       93.84       94.85      1.73 o 
  -2  -6   3        4.48        4.11      0.54 o 
  -1  -6   3      489.66      501.42      4.79 o 
   0  -6   3      524.89      518.40      5.21 o 
   1  -6   3      145.57      147.09      2.29 o 
   2  -6   3      967.67      949.71      9.09 o 
   3  -6   3      578.61      562.38      5.61 o 
   4  -6   3      192.43      174.90      2.16 o 
   5  -6   3      447.14      437.27      4.48 o 
   6  -6   3      552.00      566.12      6.18 o 
   7  -6   3        0.61        0.75      0.73 o 
   8  -6   3       50.54       51.87      2.46 o 
   9  -6   3        9.44        7.06      1.43 o 
  10  -6   3        0.06       -1.10      1.10 o 
  11  -6   3        7.46        6.41      1.44 o 
  -9  -5   3        4.09        6.38      2.36 o 
  -8  -5   3        0.06        0.65      1.26 o 
  -7  -5   3       33.23       31.34      3.62 o 
  -6  -5   3       64.74       63.88      2.21 o 
  -5  -5   3       27.93       26.20      1.41 o 
  -4  -5   3      698.00      684.51      9.34 o 
  -3  -5   3      466.14      472.09      5.00 o 
  -2  -5   3        0.39       -0.14      0.43 o 
  -1  -5   3      137.38      144.79      1.75 o 
   0  -5   3     1118.86     1129.50      9.99 o 
   1  -5   3       11.61       10.14      0.53 o 
   2  -5   3      515.60      538.86      5.36 o 
   3  -5   3      116.61      134.58      1.84 o 
   4  -5   3       50.22       46.44      0.95 o 
   5  -5   3        6.38        6.74      0.48 o 
   6  -5   3      296.97      286.41      3.35 o 
   7  -5   3       94.54       95.62      3.08 o 
   8  -5   3       47.33       48.32      1.96 o 
   9  -5   3       10.89       11.79      1.65 o 
  10  -5   3        4.05        1.87      1.11 o 
  11  -5   3        3.27        1.62      1.17 o 
 -10  -4   3        3.31        1.91      2.19 o 
  -9  -4   3        7.37       10.37      2.33 o 
  -8  -4   3        6.59        7.33      1.25 o 
  -7  -4   3        0.21       -0.60      1.12 o 
  -6  -4   3       35.75       28.97      2.41 o 
  -5  -4   3       22.28       24.44      1.07 o 
  -4  -4   3      219.81      213.06      3.43 o 
  -3  -4   3      472.83      481.48      4.90 o 
  -2  -4   3       14.05       14.98      0.58 o 
  -1  -4   3      195.68      209.12      2.40 o 
   0  -4   3        4.25        4.01      0.45 o 
   1  -4   3     1428.51     1472.98     14.45 o 
   3  -4   3       45.53       35.50      0.77 o 
   4  -4   3        7.94       11.86      0.75 o 
   5  -4   3       11.78        7.52      0.44 o 
   6  -4   3       32.70       29.25      0.91 o 
   7  -4   3      347.91      332.06     10.42 o 
   8  -4   3       37.98       32.27      1.41 o 
   9  -4   3       25.64       26.67      2.04 o 
  10  -4   3        0.23       -0.10      0.92 o 
  11  -4   3       10.09        9.41      3.25 o 
  12  -4   3        2.72        1.04      1.22 o 
 -10  -3   3        0.81        2.08      2.06 o 
  -9  -3   3        1.40        1.61      1.91 o 
  -8  -3   3       33.24       31.68      2.59 o 
  -7  -3   3       60.91       53.70      1.95 o 
  -6  -3   3       25.03       23.75      1.34 o 
  -5  -3   3      220.06      213.94      4.07 o 
  -4  -3   3      635.01      602.16      7.17 o 
  -3  -3   3       50.62       55.14      0.98 o 
  -2  -3   3      106.14      106.02      1.30 o 
  -1  -3   3      128.67      120.33      2.16 o 
   0  -3   3      466.25      430.38      5.08 o 
   1  -3   3      743.84      709.90      7.97 o 
   2  -3   3     2690.10     2621.05     28.21 o 
   3  -3   3       71.11      120.94      1.44 o 
   4  -3   3      641.39      726.08      6.83 o 
   5  -3   3      239.24      242.02      2.51 o 
   6  -3   3       99.22      103.70      1.73 o 
   7  -3   3       13.11       14.50      0.72 o 
   8  -3   3      271.34      257.42      4.96 o 
   9  -3   3        6.16        6.12      0.87 o 
  10  -3   3        7.24        3.97      0.96 o 
  11  -3   3        0.88       -0.08      1.03 o 
  12  -3   3        3.72        5.16      1.72 o 
 -10  -2   3       10.76       11.30      2.26 o 
  -9  -2   3        3.48        5.96      1.88 o 
  -8  -2   3       55.57       58.63      3.37 o 
  -7  -2   3      128.08      137.05      5.22 o 
  -6  -2   3       61.05       56.47      1.99 o 
  -5  -2   3        1.06        0.96      1.11 o 
  -4  -2   3     1293.87     1284.49     16.37 o 
  -3  -2   3      806.92      786.21      9.11 o 
  -2  -2   3      529.16      498.07      5.68 o 
  -1  -2   3     1197.75     1214.56     11.16 o 
   0  -2   3     1211.37     1177.29     11.52 o 
   1  -2   3      456.15      593.15     10.59 o 
   2  -2   3     5333.93     5774.60     62.68 o 
   3  -2   3     2426.19     2695.54     24.38 o 
   4  -2   3      776.80      765.15      7.13 o 
   5  -2   3      582.68      597.15      6.06 o 
   6  -2   3      103.43       94.69      1.40 o 
   7  -2   3       33.05       35.30      2.51 o 
   8  -2   3       85.13       89.82      3.07 o 
   9  -2   3       63.74       69.88      2.00 o 
  10  -2   3        2.10        2.62      0.93 o 
  11  -2   3        4.10        5.04      1.14 o 
  12  -2   3        3.10        1.93      1.25 o 
  13  -2   3        0.03       -1.61      2.20 o 
 -10  -1   3       11.75       12.87      2.08 o 
  -9  -1   3       33.95       34.70      2.46 o 
  -8  -1   3       14.31       12.64      1.81 o 
  -6  -1   3        3.76        5.50      0.88 o 
  -4  -1   3      238.94      231.46      3.31 o 
  -3  -1   3     1194.27     1181.93     14.98 o 
  -2  -1   3        8.30       10.89      0.69 o 
  -1  -1   3      357.94      290.27      3.40 o 
   0  -1   3      217.23      180.88      2.67 o 
   1  -1   3      333.41      327.00      5.55 o 
   2  -1   3      636.43      580.38      5.87 o 
   3  -1   3     1926.45     1812.59     16.46 o 
   4  -1   3      360.15      402.72      4.99 o 
   5  -1   3      297.04      270.52      3.27 o 
   6  -1   3       11.72       11.25      0.82 o 
   7  -1   3      152.39      145.87      3.36 o 
   8  -1   3        0.22        0.00      0.91 o 
   9  -1   3      160.47      172.40     10.35 o 
  10  -1   3        7.00        7.00      1.06 o 
  11  -1   3        4.84        2.93      1.49 o 
  12  -1   3        4.67        3.51      1.59 o 
  13  -1   3        1.43       -1.45      1.83 o 
 -10   0   3        3.28        4.70      1.78 o 
  -9   0   3       16.66       12.24      1.81 o 
  -6   0   3        3.06        1.51      1.06 o 
  -5   0   3        1.04        0.61      0.47 o 
  -4   0   3      176.57      180.13      4.44 o 
  -3   0   3       83.08       71.25      1.10 o 
  -2   0   3      165.70      138.70      1.66 o 
  -1   0   3      190.27      201.14      2.02 o 
   0   0   3      175.94      209.97      2.03 o 
   1   0   3       18.03        8.88      0.34 o 
   2   0   3     1724.78     1866.64     16.71 o 
   3   0   3        1.36        4.41      0.28 o 
   4   0   3      966.09      957.87      9.54 o 
   5   0   3      190.35      177.60      2.01 o 
   6   0   3       37.96       39.79      0.87 o 
   7   0   3       10.18       10.25      1.02 o 
   8   0   3      313.34      304.48      5.64 o 
   9   0   3        5.83        7.10      0.99 o 
  10   0   3       85.03       85.22      2.54 o 
  11   0   3        4.41        1.43      2.29 o 
  12   0   3        1.91        1.50      1.36 o 
  13   0   3        1.17       -0.55      1.47 o 
 -10   1   3        4.23        5.28      1.56 o 
  -9   1   3        1.94        1.68      1.40 o 
  -7   1   3       31.60       31.58      1.93 o 
  -6   1   3        1.40        1.96      0.91 o 
  -5   1   3       20.72       19.26      0.85 o 
  -4   1   3      524.07      518.92      9.49 o 
  -3   1   3      134.92      110.46      1.71 o 
  -2   1   3     2667.68     2834.74     32.38 o 
  -1   1   3     4124.44     4342.04     43.33 o 
   0   1   3      335.11      336.65      3.25 o 
   1   1   3       47.92       44.18      0.63 o 
   2   1   3      513.13      501.75      4.56 o 
   3   1   3     3247.36     3297.81     32.59 o 
   4   1   3     1370.09     1471.73     15.30 o 
   5   1   3     1260.97     1457.79     14.42 o 
   6   1   3       28.48       30.79      0.86 o 
   7   1   3       17.45       12.39      1.19 o 
   8   1   3      148.32      143.08      3.15 o 
   9   1   3      114.38      115.04      2.88 o 
  10   1   3        0.73        0.41      1.13 o 
  11   1   3       15.28       12.54      1.49 o 
  12   1   3        0.80        0.52      1.37 o 
  13   1   3        0.24        2.03      1.78 o 
 -10   2   3        6.74        5.37      1.46 o 
  -9   2   3       40.27       39.85      2.26 o 
  -7   2   3      346.33      341.53      6.41 o 
  -6   2   3       23.97       26.56      1.64 o 
  -5   2   3      299.59      288.82      5.27 o 
  -4   2   3      974.57     1003.69     11.73 o 
  -3   2   3     1449.82     1492.18     15.12 o 
  -2   2   3      638.20      706.65      8.21 o 
  -1   2   3     8453.83     8797.70    109.59 o 
   0   2   3     1379.41     1356.44     12.24 o 
   1   2   3     1286.21     1457.34     13.71 o 
   2   2   3       98.15       71.86      1.05 o 
   3   2   3     1197.88     1147.49     12.78 o 
   4   2   3      366.32      437.52      4.54 o 
   5   2   3     1757.29     1598.76     15.83 o 
   6   2   3      225.30      199.59      2.10 o 
   7   2   3       78.32       85.66      1.73 o 
   8   2   3      260.95      268.38      4.04 o 
   9   2   3      104.23      121.24      3.11 o 
  10   2   3       19.97       19.39      1.84 o 
  11   2   3        0.63       -0.83      2.34 o 
  12   2   3        4.69        2.92      1.71 o 
  13   2   3        0.37       -1.81      1.81 o 
 -10   3   3        5.43        5.98      1.33 o 
  -9   3   3        5.82        3.36      1.11 o 
  -8   3   3       13.04       11.26      2.94 o 
  -7   3   3      276.86      298.95      9.78 o 
  -6   3   3      485.98      493.22     13.84 o 
  -5   3   3        0.09        1.43      1.54 o 
  -4   3   3      530.23      532.60      9.93 o 
  -3   3   3      430.94      473.70      5.67 o 
  -2   3   3      229.71      264.12      3.55 o 
  -1   3   3     1428.63     1411.88     14.22 o 
   0   3   3     4802.99     4911.63     48.15 o 
   1   3   3      418.19      422.24      3.63 o 
   2   3   3     1144.80     1209.97     11.75 o 
   3   3   3      557.29      489.06      5.52 o 
   4   3   3      313.41      318.10      3.39 o 
   5   3   3      210.50      238.84      3.57 o 
   6   3   3      659.84      667.67      6.87 o 
   7   3   3       17.80       17.30      0.63 o 
   8   3   3       36.04       31.97      1.22 o 
   9   3   3       58.62       61.74      1.71 o 
  10   3   3       23.78       22.06      2.03 o 
  11   3   3        2.76        4.35      1.76 o 
  12   3   3        5.96        8.77      2.04 o 
  13   3   3        2.16        1.73      1.99 o 
  -9   4   3        0.27       -1.68      2.79 o 
  -8   4   3       11.69       13.94      2.84 o 
  -7   4   3        1.25       -0.07      2.13 o 
  -6   4   3      287.12      312.92      9.70 o 
  -5   4   3      195.65      177.42      6.05 o 
  -4   4   3        0.23        0.84      1.76 o 
  -3   4   3       18.27       17.43      0.59 o 
  -2   4   3       22.10       17.96      0.48 o 
  -1   4   3      974.34      989.33      8.75 o 
   0   4   3      329.61      259.48      2.90 o 
   1   4   3      730.82      679.76      5.47 o 
   2   4   3       15.58       22.73      0.61 o 
   3   4   3      859.94      923.87      9.10 o 
   4   4   3     4469.34     4524.62     43.49 o 
   5   4   3     1008.60     1041.82     10.26 o 
   6   4   3       89.94       86.38      1.49 o 
   7   4   3      201.01      182.06      2.48 o 
   8   4   3        0.79        1.68      0.82 o 
   9   4   3        1.36        1.89      0.87 o 
  10   4   3        2.39        2.67      0.88 o 
  11   4   3        6.15        4.67      1.88 o 
  12   4   3        4.42        4.80      1.98 o 
  13   4   3        8.39        5.98      2.29 o 
 -10   5   3        0.64       -1.41      2.92 o 
  -9   5   3        0.61       -2.77      2.77 o 
  -8   5   3        8.28        6.88      2.84 o 
  -7   5   3       84.94       76.88      4.49 o 
  -6   5   3        1.82       -1.26      1.81 o 
  -5   5   3      444.37      437.27     12.29 o 
  -4   5   3       94.53       87.45      1.72 o 
  -3   5   3       19.60       19.63      0.71 o 
  -2   5   3      314.34      328.04      3.31 o 
  -1   5   3     2376.98     2468.39     20.97 o 
   0   5   3      543.65      493.36      4.44 o 
   1   5   3     2543.07     2595.39     22.07 o 
   2   5   3     1184.95     1320.23     12.04 o 
   3   5   3      181.57      192.73      2.10 o 
   4   5   3      251.34      249.48      2.63 o 
   5   5   3     1290.08     1259.79     10.69 o 
   6   5   3      105.88       97.39      1.53 o 
   7   5   3      200.71      193.62      2.44 o 
   8   5   3      156.20      152.48      2.65 o 
   9   5   3        0.14        1.17      0.92 o 
  10   5   3        0.54        0.95      1.03 o 
  11   5   3       14.02       11.93      2.23 o 
  12   5   3        1.72        1.74      2.08 o 
  13   5   3        5.45        1.66      2.36 o 
 -10   6   3       22.74       22.43      4.10 o 
  -9   6   3        0.37       -0.71      2.87 o 
  -8   6   3       15.41       16.28      3.19 o 
  -7   6   3       99.01      103.09      2.49 o 
  -6   6   3       69.36       64.17      1.78 o 
  -5   6   3      196.60      195.11      4.71 o 
  -4   6   3      823.78      802.66     13.49 o 
  -3   6   3       88.27       77.78      1.38 o 
  -2   6   3      285.92      294.72      3.07 o 
  -1   6   3     1593.27     1633.71     14.06 o 
   0   6   3     2465.51     2624.69     23.18 o 
   1   6   3      248.41      230.36      2.32 o 
   2   6   3     2307.67     2079.90     24.21 o 
   3   6   3       39.94       32.91      0.86 o 
   4   6   3      250.27      298.92      2.89 o 
   5   6   3      135.90      117.37      1.45 o 
   6   6   3       52.91       49.51      1.19 o 
   7   6   3       17.25       19.31      0.89 o 
   8   6   3      178.80      180.60      3.10 o 
   9   6   3       43.90       41.88      1.96 o 
  10   6   3        1.20        2.10      1.11 o 
  11   6   3        4.82        3.51      2.14 o 
  12   6   3       12.40       12.61      2.56 o 
  -9   7   3        8.60        7.49      3.17 o 
  -8   7   3       36.83       38.91      1.72 o 
  -7   7   3       62.91       67.34      2.19 o 
  -6   7   3       87.23      101.52      2.63 o 
  -5   7   3        1.01        1.12      0.80 o 
  -4   7   3      547.18      559.21      9.73 o 
  -3   7   3      102.48      117.19      1.51 o 
  -2   7   3      773.17      765.13      7.45 o 
  -1   7   3      158.61      168.82      1.86 o 
   0   7   3      356.58      332.60      3.04 o 
   1   7   3       16.07       11.89      0.56 o 
   2   7   3      558.32      576.70      7.09 o 
   3   7   3      440.20      459.26      4.25 o 
   4   7   3       25.39       23.79      0.73 o 
   5   7   3       68.55       64.96      1.09 o 
   6   7   3        4.45        3.89      0.52 o 
   7   7   3       22.69       21.26      0.99 o 
   8   7   3       13.21       15.04      0.94 o 
   9   7   3       35.11       36.14      1.92 o 
  10   7   3        7.12        6.31      1.54 o 
  11   7   3        0.01       -0.30      1.25 o 
  12   7   3        3.61        3.16      2.39 o 
  -9   8   3       16.26       20.48      3.84 o 
  -8   8   3        5.12        6.51      2.14 o 
  -7   8   3       43.03       42.47      1.91 o 
  -6   8   3        0.51        0.26      0.99 o 
  -5   8   3       83.50       87.50      2.53 o 
  -4   8   3        1.15        0.62      0.68 o 
  -3   8   3      309.00      321.44      4.09 o 
  -2   8   3       81.23       79.31      1.38 o 
  -1   8   3       19.29       21.64      0.65 o 
   0   8   3       11.82       16.32      0.59 o 
   1   8   3      107.69       97.65      1.60 o 
   2   8   3        4.76        2.92      0.50 o 
   3   8   3      175.12      169.10      1.95 o 
   4   8   3       81.32       80.41      1.27 o 
   5   8   3        0.67        0.12      0.56 o 
   6   8   3        1.34        0.87      0.57 o 
   7   8   3       41.29       40.81      1.40 o 
   8   8   3       31.22       26.08      1.17 o 
   9   8   3        2.67        2.05      1.36 o 
  10   8   3        1.93        0.47      1.36 o 
  11   8   3        0.11       -0.35      1.39 o 
  12   8   3        1.15        4.65      2.62 o 
  -8   9   3       15.52       15.78      2.86 o 
  -7   9   3        3.74        4.26      2.23 o 
  -6   9   3        0.13        0.02      1.09 o 
  -5   9   3       15.40       16.99      1.33 o 
  -4   9   3      336.79      335.52      6.51 o 
  -3   9   3        1.15        0.77      0.54 o 
  -2   9   3      210.98      213.18      2.75 o 
  -1   9   3      310.24      309.12      3.71 o 
   0   9   3       22.00       19.75      1.21 o 
   1   9   3      143.80      149.10      1.84 o 
   2   9   3      413.74      398.57      4.23 o 
   3   9   3        0.05        0.51      0.54 o 
   4   9   3      240.68      248.40      2.70 o 
   5   9   3       63.34       66.65      1.37 o 
   6   9   3        3.55        3.36      0.72 o 
   7   9   3       25.10       22.68      1.70 o 
   8   9   3       53.49       57.04      2.97 o 
   9   9   3        0.15       -1.02      1.02 o 
  10   9   3        6.05        7.36      1.68 o 
  11   9   3        0.99        0.63      1.50 o 
  -7  10   3       23.78       27.99      1.87 o 
  -6  10   3        2.20        2.82      1.28 o 
  -5  10   3        0.30       -0.41      1.15 o 
  -4  10   3      145.10      143.78      2.86 o 
  -3  10   3       86.45       84.12      2.34 o 
  -2  10   3      222.62      228.55      3.05 o 
  -1  10   3      203.65      205.01      2.56 o 
   0  10   3        6.51        7.05      0.61 o 
   1  10   3       39.07       44.23      1.38 o 
   2  10   3      158.23      148.08      1.94 o 
   3  10   3      156.71      157.31      2.54 o 
   4  10   3       60.55       62.94      1.54 o 
   5  10   3      152.27      153.88      2.70 o 
   6  10   3       30.52       28.61      1.15 o 
   7  10   3        0.98       -0.30      0.92 o 
   8  10   3       21.07       22.03      1.37 o 
   9  10   3        4.48        4.11      1.26 o 
  10  10   3        1.93        4.90      1.72 o 
  -7  11   3       26.18       27.87      2.01 o 
  -6  11   3        0.34       -1.13      1.37 o 
  -5  11   3        1.02       -0.30      1.04 o 
  -4  11   3        4.02        4.59      0.97 o 
  -3  11   3       50.18       50.83      1.85 o 
  -2  11   3        2.83        3.10      0.70 o 
  -1  11   3      227.65      225.59      2.85 o 
   0  11   3       10.16       10.91      0.80 o 
   1  11   3       28.30       28.95      1.13 o 
   2  11   3        6.41        5.91      0.79 o 
   3  11   3       57.85       54.14      1.78 o 
   4  11   3       38.33       36.16      1.46 o 
   5  11   3       11.06       12.15      1.10 o 
   6  11   3        9.71        7.40      1.05 o 
   7  11   3        4.32        1.41      1.16 o 
   8  11   3        0.06       -0.58      1.18 o 
   9  11   3        0.61       -0.60      1.94 o 
  10  11   3        0.17       -0.42      2.31 o 
  -5  12   3        4.51        2.60      1.17 o 
  -4  12   3        1.10       -0.37      1.34 o 
  -3  12   3        0.97        0.51      1.10 o 
  -2  12   3       22.36       21.24      1.22 o 
  -1  12   3        1.25        0.76      0.82 o 
   0  12   3       41.01       41.48      1.45 o 
   1  12   3       11.62       12.76      1.10 o 
   2  12   3       61.26       58.43      1.70 o 
   3  12   3       26.32       26.24      1.12 o 
   4  12   3       15.37       16.76      1.25 o 
   5  12   3        3.40        1.30      1.01 o 
   6  12   3        6.24        6.60      1.41 o 
   7  12   3        8.66        9.21      1.47 o 
   8  12   3        0.29       -1.08      1.33 o 
   9  12   3        1.07       -1.16      1.89 o 
  -4  13   3        8.59        7.12      1.61 o 
  -3  13   3        0.61        2.12      1.51 o 
  -2  13   3       27.89       28.24      1.53 o 
  -1  13   3       70.58       72.64      1.92 o 
   0  13   3        0.05        0.88      0.90 o 
   1  13   3       38.92       42.37      1.74 o 
   2  13   3       21.77       19.75      1.10 o 
   3  13   3        4.29        4.42      0.93 o 
   4  13   3       21.96       22.18      1.32 o 
   5  13   3       17.35       17.14      1.46 o 
   6  13   3        0.07       -1.33      1.33 o 
   7  13   3        6.87        8.28      1.97 o 
  -2  14   3        1.58       -0.43      1.57 o 
  -1  14   3       52.02       51.97      1.88 o 
   0  14   3        6.44        6.91      1.19 o 
   1  14   3       44.24       45.35      1.79 o 
   2  14   3       53.87       53.54      1.73 o 
   3  14   3        5.65        4.16      1.28 o 
   4  14   3       19.50       19.30      1.52 o 
   5  14   3       37.35       38.37      1.83 o 
  -2 -11   4        3.84        7.70      2.25 o 
  -1 -11   4        0.70        0.54      1.23 o 
   0 -11   4       22.88       21.74      1.42 o 
   1 -11   4        4.79        5.39      1.04 o 
   2 -11   4       16.33       17.62      1.19 o 
   3 -11   4        0.44       -0.26      0.98 o 
   4 -11   4       50.89       51.20      2.05 o 
   5 -11   4       15.39       16.48      1.32 o 
  -4 -10   4        9.57        7.46      1.93 o 
  -3 -10   4       10.91       14.57      4.78 o 
  -2 -10   4        7.39        6.20      1.29 o 
  -1 -10   4       80.46       79.78      2.31 o 
   0 -10   4        4.81        5.19      1.11 o 
   1 -10   4       15.86       13.39      1.15 o 
   2 -10   4       36.65       35.12      1.23 o 
   3 -10   4      116.42      121.53      2.08 o 
   4 -10   4        0.77        1.59      0.82 o 
   5 -10   4      118.63      119.17      3.06 o 
   6 -10   4       24.25       26.25      1.69 o 
   7 -10   4       12.55       11.70      2.03 o 
  -6  -9   4       11.27       10.55      2.77 o 
  -5  -9   4        7.45        6.37      1.76 o 
  -4  -9   4       58.98       63.16      2.92 o 
  -3  -9   4       29.53       31.84      2.61 o 
  -2  -9   4        3.58        1.83      1.42 o 
  -1  -9   4      218.13      214.25      3.67 o 
   0  -9   4      112.66      113.90      2.26 o 
   1  -9   4       40.13       35.51      1.26 o 
   2  -9   4      114.59      104.25      1.85 o 
   3  -9   4       48.41       45.80      1.35 o 
   4  -9   4        9.30        8.87      1.13 o 
   5  -9   4       57.06       57.17      1.47 o 
   6  -9   4       22.98       24.98      1.16 o 
   7  -9   4       11.10        9.81      1.59 o 
   8  -9   4       17.83       19.86      1.53 o 
  -7  -8   4        6.76        6.38      1.75 o 
  -6  -8   4       26.39       29.65      3.88 o 
  -5  -8   4        0.83        0.35      1.20 o 
  -4  -8   4      100.77      106.26      2.90 o 
  -3  -8   4       31.08       31.28      1.76 o 
  -2  -8   4        1.43        3.00      1.00 o 
  -1  -8   4       72.22       70.90      1.99 o 
   0  -8   4      150.66      144.55      2.41 o 
   1  -8   4       12.47        9.81      0.93 o 
   2  -8   4      109.09      102.02      1.79 o 
   3  -8   4       46.50       47.21      1.28 o 
   4  -8   4        8.57        9.31      0.78 o 
   5  -8   4        4.73        4.14      0.71 o 
   6  -8   4      107.90      108.71      2.43 o 
   7  -8   4        0.61        0.74      1.02 o 
   8  -8   4       17.01       23.45      1.45 o 
   9  -8   4        1.81        2.56      1.39 o 
  -7  -7   4        0.53       -1.52      1.52 o 
  -6  -7   4       21.06       18.93      1.89 o 
  -5  -7   4       25.61       26.49      1.50 o 
  -4  -7   4       20.15       20.34      1.90 o 
  -3  -7   4       27.29       28.06      1.32 o 
  -2  -7   4        6.57        5.37      0.79 o 
  -1  -7   4       55.11       56.95      1.71 o 
   0  -7   4        8.48        9.10      0.84 o 
   1  -7   4       72.59       71.86      1.60 o 
   2  -7   4       15.23       14.46      0.85 o 
   3  -7   4        1.50        1.49      0.59 o 
   4  -7   4        3.58        3.85      0.61 o 
   5  -7   4       93.69       88.51      1.53 o 
   6  -7   4        8.80        7.71      0.73 o 
   7  -7   4      130.89      128.82      2.75 o 
   8  -7   4        1.90        1.48      1.00 o 
   9  -7   4        0.21        0.30      1.45 o 
  10  -7   4        3.23        1.23      1.28 o 
  -8  -6   4        2.37        0.72      1.49 o 
  -7  -6   4        7.63        6.97      1.58 o 
  -6  -6   4        8.61        8.16      2.33 o 
  -5  -6   4       43.04       40.67      1.71 o 
  -4  -6   4       65.38       68.13      2.93 o 
  -3  -6   4        2.16        1.81      0.84 o 
  -2  -6   4       10.21       12.33      0.85 o 
  -1  -6   4      600.17      579.09      6.44 o 
   0  -6   4      813.35      789.27      7.70 o 
   1  -6   4      102.43      117.60      2.06 o 
   2  -6   4      741.13      762.59      8.09 o 
   3  -6   4        2.07        0.85      0.53 o 
   4  -6   4       60.79       55.91      1.18 o 
   5  -6   4       94.20       89.98      1.46 o 
   6  -6   4       96.16       98.41      1.53 o 
   7  -6   4       45.98       44.54      1.61 o 
   8  -6   4      207.61      205.10      3.65 o 
   9  -6   4        7.41        9.92      1.44 o 
  10  -6   4        0.43        0.92      1.21 o 
  11  -6   4        2.04        3.51      1.38 o 
  -8  -5   4       13.13       13.82      1.64 o 
  -7  -5   4       36.43       37.86      5.54 o 
  -6  -5   4       83.13       73.01      3.92 o 
  -5  -5   4        3.11        5.28      1.51 o 
  -4  -5   4      253.62      251.64      5.28 o 
  -3  -5   4       79.68       79.44      1.83 o 
  -2  -5   4       11.59       12.50      0.69 o 
  -1  -5   4      137.78      151.39      2.15 o 
   0  -5   4      373.42      374.57      3.71 o 
   1  -5   4        0.14        1.28      0.51 o 
   2  -5   4     1723.28     1731.19     19.03 o 
   3  -5   4     1158.28     1094.40     10.37 o 
   4  -5   4       53.06       50.99      1.17 o 
   5  -5   4       84.66       79.55      1.29 o 
   6  -5   4      233.23      234.35      2.66 o 
   7  -5   4        9.16       12.08      0.93 o 
   8  -5   4      130.00      131.33      2.57 o 
   9  -5   4       63.38       68.17      4.85 o 
  10  -5   4        0.41        0.32      1.09 o 
  11  -5   4        3.70        3.65      1.28 o 
  -9  -4   4       15.37       15.57      2.61 o 
  -8  -4   4        7.29        5.30      2.24 o 
  -7  -4   4       44.76       48.18      2.19 o 
  -6  -4   4       39.97       41.81      3.11 o 
  -5  -4   4       40.13       37.90      1.73 o 
  -4  -4   4       54.41       49.88      1.59 o 
  -3  -4   4      195.65      206.75      3.13 o 
  -2  -4   4       72.43       72.81      1.41 o 
  -1  -4   4      566.40      567.12      5.60 o 
   0  -4   4      337.61      329.06      3.48 o 
   1  -4   4       31.77       39.68      1.28 o 
   2  -4   4      341.24      366.44      3.98 o 
   3  -4   4      989.92      968.70      9.17 o 
   4  -4   4       61.79       68.91      1.13 o 
   5  -4   4        7.77        6.00      0.46 o 
   6  -4   4       31.95       29.14      0.78 o 
   7  -4   4      179.12      177.07      2.89 o 
   8  -4   4        1.19        1.18      0.68 o 
   9  -4   4       33.35       28.41      1.55 o 
  10  -4   4        7.68        7.95      1.15 o 
  11  -4   4        0.91        0.74      2.33 o 
  12  -4   4        2.75        1.02      1.34 o 
  -9  -3   4       12.17        8.14      2.24 o 
  -8  -3   4        2.32        2.29      1.98 o 
  -7  -3   4       26.10       28.08      2.83 o 
  -6  -3   4        4.27        3.85      1.64 o 
  -5  -3   4       14.64       15.53      1.10 o 
  -4  -3   4        2.27        3.32      0.85 o 
  -3  -3   4      338.66      323.55      4.63 o 
  -2  -3   4      681.81      677.50      7.72 o 
  -1  -3   4       77.00       74.30      1.19 o 
   0  -3   4       38.90       52.22      1.04 o 
   1  -3   4      103.34       91.97      1.38 o 
   2  -3   4      527.08      589.64      6.50 o 
   3  -3   4      162.92      180.19      2.05 o 
   4  -3   4      272.26      259.04      2.74 o 
   5  -3   4       11.15       17.15      0.56 o 
   6  -3   4       62.35       55.53      1.04 o 
   7  -3   4       21.89       20.35      0.70 o 
   8  -3   4      249.61      239.50      7.23 o 
   9  -3   4        1.55        0.95      0.87 o 
  10  -3   4       35.50       32.29      1.69 o 
  11  -3   4        6.11        4.29      1.16 o 
  12  -3   4        0.23       -0.25      1.27 o 
  -9  -2   4        0.13        4.27      2.09 o 
  -8  -2   4       37.91       36.17      2.72 o 
  -7  -2   4       18.08       19.91      1.26 o 
  -6  -2   4        5.88        6.18      1.64 o 
  -5  -2   4       50.06       48.18      2.79 o 
  -4  -2   4      570.74      550.99      7.45 o 
  -3  -2   4       10.45       12.78      1.64 o 
  -2  -2   4     1687.68     1734.53     17.47 o 
  -1  -2   4     1694.52     1744.62     15.94 o 
   0  -2   4       22.43       29.20      0.74 o 
   1  -2   4        4.92        4.94      0.50 o 
   2  -2   4     1885.78     2008.99     19.49 o 
   3  -2   4      990.51     1081.08     10.03 o 
   4  -2   4     1062.69     1058.39      9.83 o 
   5  -2   4      471.74      454.49      4.79 o 
   6  -2   4        4.26        7.53      0.46 o 
   7  -2   4      163.42      158.27      2.15 o 
   8  -2   4      405.10      376.94      6.90 o 
   9  -2   4      165.60      170.89      3.77 o 
  10  -2   4       33.54       33.35      1.67 o 
  11  -2   4       31.38       28.55      1.65 o 
  12  -2   4        0.23       -2.05      2.05 o 
  13  -2   4        0.08       -1.61      1.61 o 
 -10  -1   4        4.60        5.25      2.09 o 
  -9  -1   4        7.82        6.81      1.98 o 
  -8  -1   4       33.47       36.55      2.62 o 
  -7  -1   4      155.55      161.31      5.22 o 
  -6  -1   4       86.92       85.73      2.90 o 
  -5  -1   4        7.49        8.26      1.43 o 
  -4  -1   4      513.10      507.73      8.34 o 
  -3  -1   4     1337.68     1361.00     17.30 o 
  -2  -1   4      510.75      529.20      6.16 o 
  -1  -1   4     5777.16     6016.75     54.36 o 
   0  -1   4      497.63      432.90      4.47 o 
   1  -1   4     1191.92     1108.07     10.89 o 
   2  -1   4     1339.30     1482.38     16.11 o 
   3  -1   4     2681.51     2648.42     24.01 o 
   4  -1   4      255.09      254.02      2.59 o 
   5  -1   4     3209.82     3358.93     32.81 o 
   6  -1   4      384.02      402.49      4.81 o 
   7  -1   4       48.41       43.68      0.97 o 
   8  -1   4      154.32      162.04      3.45 o 
   9  -1   4       60.97       64.84      2.05 o 
  10  -1   4        3.20        2.83      1.06 o 
  11  -1   4       31.90       35.12      1.92 o 
  12  -1   4        1.47        0.60      1.38 o 
  13  -1   4        0.28       -2.21      2.68 o 
 -10   0   4        0.26        1.33      1.81 o 
  -9   0   4        6.10        7.26      1.81 o 
  -8   0   4        0.76        2.03      1.61 o 
  -7   0   4      190.01      193.57      5.63 o 
  -6   0   4      238.42      239.06      6.40 o 
  -5   0   4       17.46       23.08      1.61 o 
  -4   0   4      277.42      300.97      7.46 o 
  -3   0   4      247.48      271.36      3.29 o 
  -2   0   4      331.23      353.88      3.85 o 
  -1   0   4     1813.19     1977.29     21.54 o 
   0   0   4     1404.70     1342.22     11.27 o 
   1   0   4      247.08      261.20      2.80 o 
   2   0   4      792.34      762.96      8.43 o 
   3   0   4     2028.69     2159.62     19.63 o 
   4   0   4     1217.53     1292.65     11.66 o 
   5   0   4      237.61      247.61      3.22 o 
   6   0   4      885.12      882.88      8.92 o 
   7   0   4        0.87        0.22      0.42 o 
   8   0   4       55.74       62.98      1.84 o 
   9   0   4       23.06       24.34      1.45 o 
  10   0   4        8.89        9.21      1.35 o 
  11   0   4        1.78        3.32      1.19 o 
  12   0   4        6.21        5.78      1.43 o 
  13   0   4        0.19       -1.39      1.39 o 
 -10   1   4        1.61       -1.11      1.63 o 
  -9   1   4        3.16        3.64      1.59 o 
  -8   1   4       16.92       15.52      1.78 o 
  -7   1   4        0.62        1.36      1.26 o 
  -6   1   4      215.99      226.48      4.09 o 
  -5   1   4       52.80       49.90      1.46 o 
  -4   1   4      121.24      126.65      2.07 o 
  -3   1   4       33.82       25.83      1.04 o 
  -2   1   4      159.17      156.78      2.02 o 
  -1   1   4      224.01      206.85      2.71 o 
   0   1   4      803.08      714.58      6.61 o 
   2   1   4      189.41      211.69      2.10 o 
   3   1   4       32.02       26.80      0.51 o 
   4   1   4      686.40      793.12      7.59 o 
   5   1   4      501.26      515.46      5.35 o 
   6   1   4       61.87       49.72      0.95 o 
   7   1   4      196.45      191.90      3.23 o 
   8   1   4        6.48        6.58      0.84 o 
   9   1   4        7.10        7.18      1.05 o 
  10   1   4       59.21       53.61      2.12 o 
  11   1   4       38.89       34.43      2.01 o 
  12   1   4        1.24        1.99      1.65 o 
  13   1   4        4.46        3.23      1.61 o 
 -10   2   4        0.71        1.76      1.50 o 
  -9   2   4        2.38        3.42      1.50 o 
  -8   2   4       26.85       26.63      1.88 o 
  -7   2   4       78.30       76.27      2.82 o 
  -6   2   4        7.88        7.96      1.16 o 
  -5   2   4      365.80      374.68     12.49 o 
  -4   2   4        1.80        0.77      0.43 o 
  -3   2   4       19.44       18.57      0.80 o 
  -2   2   4       71.95       71.19      2.09 o 
  -1   2   4     1356.32     1310.60     13.13 o 
   0   2   4        1.05        5.90      0.74 o 
   1   2   4     2974.16     3121.00     24.00 o 
   2   2   4     1177.15     1178.65     10.48 o 
   3   2   4      218.97      358.73      3.40 o 
   4   2   4      495.24      562.17      5.23 o 
   5   2   4     2002.90     1796.59     17.76 o 
   6   2   4      194.24      192.52      2.31 o 
   7   2   4      161.26      166.45      1.86 o 
   8   2   4       26.87       27.57      1.27 o 
   9   2   4        3.59        4.38      0.65 o 
  10   2   4        0.32        0.48      1.10 o 
  11   2   4       74.39       76.67      4.05 o 
  12   2   4        7.98        9.27      1.57 o 
  13   2   4        3.11        1.78      1.93 o 
 -10   3   4       10.44       12.58      1.64 o 
  -9   3   4        1.94        2.36      1.33 o 
  -8   3   4       11.15       12.18      1.40 o 
  -7   3   4       98.95       95.39      3.04 o 
  -6   3   4       78.52       78.29      3.77 o 
  -5   3   4      536.33      515.59      9.75 o 
  -4   3   4      595.20      631.20      7.53 o 
  -3   3   4      116.57      110.55      1.67 o 
  -2   3   4      172.10      166.33      2.00 o 
  -1   3   4     3589.39     3762.20     41.37 o 
   0   3   4     2190.39     2269.65     22.46 o 
   1   3   4      483.09      502.79      4.04 o 
   2   3   4     2818.69     2812.07     23.20 o 
   3   3   4        1.84        3.75      0.36 o 
   4   3   4      170.62      181.93      1.92 o 
   5   3   4      423.91      493.06      6.13 o 
   6   3   4      553.65      563.70      6.63 o 
   7   3   4       89.55       73.39      1.64 o 
   8   3   4      186.20      190.87      3.19 o 
   9   3   4        2.21        3.83      0.75 o 
  10   3   4        0.01        0.33      1.15 o 
  11   3   4        4.97        6.55      1.91 o 
  12   3   4        3.68        2.89      1.86 o 
  13   3   4        0.50        3.52      2.03 o 
  -9   4   4        4.44        6.11      1.25 o 
  -8   4   4        5.33        5.80      1.15 o 
  -7   4   4        6.56        4.69      1.50 o 
  -6   4   4      126.93      124.83      8.95 o 
  -5   4   4        3.94        3.96      0.75 o 
  -4   4   4     1107.44     1087.48     15.16 o 
  -3   4   4      287.73      280.60      3.56 o 
  -2   4   4        9.81       10.22      0.54 o 
  -1   4   4       78.78       73.66      0.99 o 
   0   4   4     2295.80     2464.77     22.27 o 
   1   4   4      172.92      181.24      1.88 o 
   2   4   4     1241.82     1178.72      9.84 o 
   3   4   4      131.72      117.60      1.53 o 
   4   4   4     1471.74     1547.59     15.06 o 
   5   4   4      114.68      108.09      1.67 o 
   6   4   4       49.98       41.92      1.03 o 
   7   4   4       49.12       42.63      1.01 o 
   8   4   4       45.46       46.67      1.27 o 
   9   4   4       30.38       33.46      1.59 o 
  10   4   4       21.36       19.94      1.59 o 
  11   4   4        2.14        2.19      1.86 o 
  12   4   4        0.20        0.50      1.96 o 
  13   4   4        0.28       -2.06      2.06 o 
  -8   5   4        5.63        5.52      1.20 o 
  -7   5   4        0.17       -1.30      1.30 o 
  -6   5   4        2.11        2.75      0.78 o 
  -5   5   4      304.70      309.70      5.74 o 
  -4   5   4       32.36       22.65      0.96 o 
  -3   5   4       38.44       45.67      1.03 o 
  -2   5   4        4.42        4.05      0.71 o 
  -1   5   4       11.64       16.26      0.97 o 
   0   5   4        4.73        5.80      0.33 o 
   1   5   4     1326.91     1360.68     11.54 o 
   2   5   4      346.07      354.99      3.49 o 
   3   5   4      409.51      396.55      4.56 o 
   4   5   4      197.84      218.17      2.55 o 
   5   5   4       58.39       54.67      1.07 o 
   6   5   4       12.44       11.46      0.86 o 
   7   5   4      196.25      194.16      2.72 o 
   8   5   4       51.04       45.54      1.34 o 
   9   5   4        2.66        3.85      0.96 o 
  10   5   4       27.01       26.76      1.50 o 
  11   5   4       14.31        8.66      2.14 o 
  12   5   4        0.36        2.89      2.08 o 
  13   5   4        0.05        0.27      2.26 o 
  -9   6   4       11.16       10.42      3.42 o 
  -8   6   4       17.74       18.51      1.47 o 
  -7   6   4        1.15        1.41      0.89 o 
  -6   6   4       31.72       33.57      2.50 o 
  -5   6   4      116.43      114.93      2.68 o 
  -4   6   4      616.53      633.31      9.20 o 
  -3   6   4       17.22       15.22      0.67 o 
  -2   6   4      225.25      218.63      2.58 o 
  -1   6   4      285.70      281.86      2.74 o 
   0   6   4       14.15       19.14      0.87 o 
   1   6   4      218.65      216.84      2.06 o 
   2   6   4     1854.62     1767.36     15.06 o 
   3   6   4       10.34       10.34      0.50 o 
   4   6   4      509.13      478.05      6.17 o 
   5   6   4     1142.01     1151.16     10.71 o 
   6   6   4      802.86      796.91      7.60 o 
   7   6   4       13.58       12.13      0.70 o 
   8   6   4      179.74      176.93      2.67 o 
   9   6   4        1.94        3.13      1.10 o 
  10   6   4       30.09       28.06      2.92 o 
  11   6   4       11.94       14.36      1.97 o 
  12   6   4        0.04       -0.71      2.06 o 
  13   6   4        1.08       -0.13      2.31 o 
  -9   7   4        1.62       -1.16      2.81 o 
  -8   7   4       27.27       27.32      2.67 o 
  -7   7   4        7.89        7.80      1.12 o 
  -6   7   4        1.26        0.65      0.91 o 
  -5   7   4        9.64       10.03      1.01 o 
  -4   7   4      556.46      565.61      8.67 o 
  -3   7   4      229.06      224.40      3.15 o 
  -2   7   4      394.88      385.94      4.00 o 
  -1   7   4      716.05      714.80      6.43 o 
   0   7   4      173.58      174.97      1.92 o 
   1   7   4        9.98       13.34      0.85 o 
   2   7   4     1026.59     1070.22      9.08 o 
   3   7   4      573.60      564.37      5.53 o 
   4   7   4      255.57      242.88      2.73 o 
   5   7   4      178.24      176.53      2.00 o 
   6   7   4      136.90      140.88      1.87 o 
   7   7   4        1.59        6.13      2.97 o 
   8   7   4       82.25       88.48      4.04 o 
   9   7   4       30.71       31.87      1.81 o 
  10   7   4        3.40        5.31      1.37 o 
  11   7   4       10.52       12.99      1.69 o 
  12   7   4        0.30        2.77      2.34 o 
  -8   8   4        2.78        1.38      1.21 o 
  -7   8   4       28.30       28.89      1.79 o 
  -6   8   4        5.75        8.14      1.19 o 
  -5   8   4        1.02       -0.25      0.96 o 
  -4   8   4       83.73       92.93      2.30 o 
  -3   8   4      306.80      313.80      4.70 o 
  -2   8   4       75.16       71.97      1.35 o 
  -1   8   4      897.83      885.14      8.65 o 
   0   8   4       32.09       34.12      0.83 o 
   1   8   4       56.23       71.93      1.79 o 
   2   8   4       29.12       39.52      0.89 o 
   3   8   4      169.48      154.86      1.99 o 
   4   8   4        0.87        1.50      0.46 o 
   5   8   4      178.34      173.80      2.04 o 
   6   8   4       47.77       49.76      1.28 o 
   7   8   4        0.60       -0.19      0.70 o 
   8   8   4       12.14       14.45      0.98 o 
   9   8   4       15.84       19.07      2.44 o 
  10   8   4       10.86        9.56      1.71 o 
  11   8   4        0.33       -0.03      1.36 o 
  12   8   4        0.04       -1.48      2.34 o 
  -8   9   4       27.58       27.97      3.71 o 
  -7   9   4       12.27       12.39      1.48 o 
  -6   9   4       24.53       25.27      2.67 o 
  -5   9   4       13.64       12.98      1.35 o 
  -4   9   4       12.59       11.16      0.97 o 
  -3   9   4       37.32       37.14      1.41 o 
  -2   9   4      271.36      274.73      3.49 o 
  -1   9   4       95.90       89.30      1.59 o 
   0   9   4      273.24      270.12      3.02 o 
   1   9   4        7.03        7.74      0.57 o 
   2   9   4      108.67      109.65      1.80 o 
   3   9   4       10.23       11.59      0.74 o 
   4   9   4      197.46      193.32      2.24 o 
   5   9   4       53.95       53.27      1.60 o 
   6   9   4       10.45       11.65      0.77 o 
   7   9   4       17.92       18.67      1.09 o 
   8   9   4        2.73        3.16      0.89 o 
   9   9   4        0.14       -0.13      1.04 o 
  10   9   4        7.64        7.64      1.62 o 
  11   9   4        5.40        7.16      1.86 o 
  -7  10   4       17.21       14.31      2.23 o 
  -6  10   4       49.33       47.42      2.28 o 
  -5  10   4       56.72       59.23      3.22 o 
  -4  10   4       38.73       37.78      1.59 o 
  -3  10   4       26.28       29.77      1.20 o 
  -2  10   4      188.96      182.55      2.55 o 
  -1  10   4      425.65      421.32      4.90 o 
   0  10   4        5.50        7.51      0.82 o 
   1  10   4      214.62      224.03      2.98 o 
   2  10   4      274.91      275.62      3.19 o 
   3  10   4       13.66       12.64      0.77 o 
   4  10   4      245.85      250.60      3.91 o 
   5  10   4      164.27      165.50      2.79 o 
   6  10   4        0.23        1.45      0.76 o 
   7  10   4       63.09       64.04      1.91 o 
   8  10   4       19.02       19.61      1.28 o 
   9  10   4        2.77        3.27      1.22 o 
  10  10   4        1.91        2.46      1.59 o 
  11  10   4        4.06        5.55      1.72 o 
  -6  11   4        0.58        1.40      1.35 o 
  -5  11   4      116.43      106.12      4.22 o 
  -4  11   4       45.99       46.52      6.43 o 
  -3  11   4       27.53       28.34      1.47 o 
  -2  11   4       11.05       11.81      0.93 o 
  -1  11   4      224.52      237.83      3.21 o 
   0  11   4       21.83       23.98      1.18 o 
   1  11   4       62.53       60.38      1.42 o 
   2  11   4      134.03      135.21      2.06 o 
   3  11   4       31.66       28.87      1.03 o 
   4  11   4       63.39       60.45      1.56 o 
   5  11   4      173.68      163.68      2.88 o 
   6  11   4       17.39       20.13      1.25 o 
   7  11   4       24.13       25.25      2.85 o 
   8  11   4       19.31       21.14      1.41 o 
   9  11   4        4.78        6.45      1.21 o 
  10  11   4        0.01       -1.54      1.61 o 
  -5  12   4       10.37       10.20      2.14 o 
  -4  12   4       18.46       19.36      1.72 o 
  -3  12   4        1.48        0.11      1.09 o 
  -2  12   4        2.34        2.73      0.87 o 
  -1  12   4       54.40       51.22      1.53 o 
   0  12   4       48.62       51.34      1.56 o 
   1  12   4       30.47       25.41      1.16 o 
   2  12   4       70.15       72.13      1.85 o 
   3  12   4       18.26       17.27      1.01 o 
   4  12   4        0.29       -0.20      0.85 o 
   5  12   4        2.72        4.50      1.05 o 
   6  12   4       11.64       12.13      1.22 o 
   7  12   4        0.19       -1.01      1.24 o 
   8  12   4        0.04       -1.26      1.26 o 
   9  12   4        0.06       -0.80      1.32 o 
  -4  13   4       16.19       20.05      1.88 o 
  -3  13   4        0.29       -1.43      1.43 o 
  -2  13   4        0.49        0.06      1.42 o 
  -1  13   4       10.90       10.22      1.03 o 
   0  13   4       20.17       21.22      1.16 o 
   1  13   4       32.69       34.49      2.02 o 
   2  13   4        0.02       -0.10      0.82 o 
   3  13   4        3.85        3.28      0.92 o 
   4  13   4        3.88        3.72      1.00 o 
   5  13   4       16.35       13.78      1.32 o 
   6  13   4        1.12        0.12      1.35 o 
   7  13   4        5.16        5.18      1.48 o 
   8  13   4        1.75        0.20      1.44 o 
  -2  14   4       18.64       19.49      2.01 o 
  -1  14   4       18.97       21.81      1.62 o 
   0  14   4        0.41        1.74      1.10 o 
   1  14   4       38.91       43.63      2.64 o 
   2  14   4       28.65       34.07      1.63 o 
   3  14   4        0.02       -1.13      1.13 o 
   4  14   4        0.43       -1.13      1.20 o 
   5  14   4        0.87       -0.97      1.18 o 
   6  14   4        0.03        0.64      1.43 o 
   1  15   4       10.27       10.65      1.36 o 
   2  15   4       26.34       26.54      2.17 o 
   3  15   4        0.22       -0.35      1.40 o 
   0 -11   5        6.45        7.48      1.27 o 
   1 -11   5        0.15       -1.10      1.10 o 
   2 -11   5        0.43        0.15      1.13 o 
   3 -11   5        0.31       -0.07      1.04 o 
  -3 -10   5        1.02        1.92      1.76 o 
  -2 -10   5       15.71       16.18      1.83 o 
  -1 -10   5       68.63       70.10      2.36 o 
   0 -10   5        4.38        2.43      1.12 o 
   1 -10   5       18.49       18.47      1.25 o 
   2 -10   5        4.83        4.14      0.92 o 
   3 -10   5        0.23       -0.41      0.85 o 
   4 -10   5       29.93       30.04      1.27 o 
   5 -10   5       53.62       52.54      1.70 o 
   6 -10   5        4.28        3.64      1.36 o 
  -4  -9   5       20.24       22.38      2.16 o 
  -3  -9   5        7.69        7.30      1.75 o 
  -2  -9   5        2.08        3.38      1.48 o 
  -1  -9   5       72.37       77.16      2.30 o 
   0  -9   5       33.04       35.40      1.67 o 
   1  -9   5      136.99      137.33      2.40 o 
   2  -9   5      216.91      213.11      3.11 o 
   3  -9   5       17.03       16.86      1.05 o 
   4  -9   5        1.78        0.86      0.83 o 
   5  -9   5      119.54      118.13      2.37 o 
   6  -9   5       82.17       87.11      2.46 o 
   7  -9   5       16.58       14.77      1.51 o 
   8  -9   5       41.84       43.69      1.99 o 
  -5  -8   5       17.76       16.62      1.86 o 
  -4  -8   5       83.30       86.86      3.24 o 
  -3  -8   5        6.67        8.77      2.12 o 
  -2  -8   5       42.49       44.03      2.04 o 
  -1  -8   5      126.24      124.39      2.67 o 
   0  -8   5      124.72      122.11      2.64 o 
   1  -8   5        6.54        7.74      1.00 o 
   2  -8   5      306.67      302.37      3.95 o 
   3  -8   5       14.65       12.11      1.14 o 
   4  -8   5       21.16       19.10      0.98 o 
   5  -8   5        1.37        0.42      0.72 o 
   6  -8   5       48.52       44.00      1.41 o 
   7  -8   5        6.95        6.23      1.21 o 
   8  -8   5       18.53       16.66      2.21 o 
   9  -8   5       21.36       19.85      1.53 o 
  -6  -7   5        5.61        5.92      1.70 o 
  -5  -7   5        0.79        1.48      1.71 o 
  -4  -7   5       35.48       36.55      1.73 o 
  -3  -7   5       36.99       38.76      1.97 o 
  -2  -7   5        9.18       10.21      1.09 o 
  -1  -7   5       25.07       21.02      1.24 o 
   0  -7   5       28.67       28.90      1.14 o 
   1  -7   5       46.77       45.77      2.30 o 
   2  -7   5       54.36       49.05      1.39 o 
   3  -7   5      163.29      145.54      2.14 o 
   4  -7   5        0.44        0.88      0.63 o 
   5  -7   5        0.06       -0.60      0.60 o 
   6  -7   5        2.55        2.48      0.67 o 
   7  -7   5       29.08       26.97      1.05 o 
   8  -7   5        9.45       10.53      1.21 o 
   9  -7   5       24.96       27.04      1.50 o 
  10  -7   5        9.35        9.61      2.72 o 
  -7  -6   5        0.93        1.87      1.55 o 
  -6  -6   5        0.33        2.91      2.31 o 
  -5  -6   5       16.62       14.30      1.56 o 
  -4  -6   5       24.58       25.35      1.50 o 
  -3  -6   5       27.28       27.85      1.88 o 
  -2  -6   5      112.28      104.84      2.06 o 
  -1  -6   5        1.19        2.09      0.71 o 
   0  -6   5        8.67        7.50      0.81 o 
   1  -6   5      335.37      336.51      4.18 o 
   2  -6   5      185.51      183.71      3.27 o 
   3  -6   5       83.83       79.55      1.77 o 
   4  -6   5      123.20      121.57      1.95 o 
   5  -6   5       54.68       54.29      1.21 o 
   6  -6   5       12.53       13.74      0.74 o 
   7  -6   5       83.22       81.75      1.77 o 
   8  -6   5       78.13       72.59      2.09 o 
   9  -6   5       34.53       35.56      1.90 o 
  10  -6   5       20.65       18.46      1.71 o 
  11  -6   5        0.26       -1.31      1.31 o 
  -8  -5   5        3.28        4.27      2.36 o 
  -7  -5   5        6.37        7.94      1.57 o 
  -6  -5   5        0.21        1.71      2.09 o 
  -5  -5   5       76.72       71.62      2.51 o 
  -4  -5   5      364.15      351.58      5.50 o 
  -3  -5   5       24.31       24.67      1.20 o 
  -2  -5   5      616.24      639.75      7.08 o 
  -1  -5   5      591.70      589.64      7.07 o 
   0  -5   5       64.36       63.04      1.34 o 
   1  -5   5      106.54      108.10      2.68 o 
   2  -5   5     1029.55     1015.93     11.54 o 
   3  -5   5        5.85        4.95      0.61 o 
   4  -5   5      876.04      889.96      8.60 o 
   5  -5   5      249.48      261.44      3.86 o 
   6  -5   5        7.45        8.26      0.62 o 
   7  -5   5       10.23        9.96      0.78 o 
   8  -5   5      119.93      122.81      3.68 o 
   9  -5   5       26.36       28.98      2.79 o 
  10  -5   5       46.00       43.80      2.14 o 
  11  -5   5        1.92        1.10      1.29 o 
  -8  -4   5       16.82       14.45      2.67 o 
  -7  -4   5       43.03       45.79      2.22 o 
  -6  -4   5        2.39        1.48      1.96 o 
  -5  -4   5       52.41       58.89      3.51 o 
  -4  -4   5      252.31      246.24      4.07 o 
  -3  -4   5      203.10      210.20      3.29 o 
  -2  -4   5      438.44      435.69      5.00 o 
  -1  -4   5      764.60      754.34      8.74 o 
   0  -4   5        7.29        6.77      0.58 o 
   1  -4   5        0.18        1.05      0.51 o 
   2  -4   5       88.05      101.41      2.84 o 
   3  -4   5      506.51      525.83      5.69 o 
   4  -4   5      215.46      188.76      2.27 o 
   5  -4   5      879.91      880.67      8.43 o 
   6  -4   5       56.98       53.95      1.08 o 
   7  -4   5       27.14       26.94      1.01 o 
   8  -4   5       58.63       59.23      1.94 o 
   9  -4   5       98.85       98.96      2.25 o 
  10  -4   5        3.81        4.87      1.26 o 
  11  -4   5       10.65       11.09      1.49 o 
  12  -4   5        0.44        1.49      1.36 o 
  -8  -3   5        1.73        2.08      2.11 o 
  -7  -3   5       41.76       41.54      1.97 o 
  -6  -3   5       19.62       20.50      2.44 o 
  -5  -3   5       18.82       16.81      2.11 o 
  -4  -3   5        0.78        0.73      0.72 o 
  -3  -3   5       14.24       15.60      0.93 o 
  -2  -3   5       11.19       13.17      0.72 o 
  -1  -3   5      769.65      747.37      7.94 o 
   0  -3   5       11.05       12.72      0.63 o 
   1  -3   5      122.41      106.20      2.13 o 
   2  -3   5        4.05        3.21      0.60 o 
   3  -3   5      107.17      104.32      1.58 o 
   4  -3   5      564.59      531.51      5.25 o 
   5  -3   5        4.48        8.29      0.50 o 
   6  -3   5       97.50       98.88      2.15 o 
   7  -3   5        3.74        2.51      0.49 o 
   8  -3   5       10.81        8.52      0.83 o 
   9  -3   5       22.14       24.15      1.18 o 
  10  -3   5       40.41       35.98      3.44 o 
  11  -3   5        0.02        0.01      1.15 o 
  12  -3   5        3.52        4.87      1.40 o 
  -9  -2   5        0.20        0.78      2.03 o 
  -8  -2   5        6.41        4.67      2.08 o 
  -7  -2   5        0.14        1.89      1.74 o 
  -6  -2   5       66.14       70.34      3.60 o 
  -5  -2   5       14.28       10.96      1.74 o 
  -4  -2   5       28.66       23.52      1.32 o 
  -3  -2   5       84.86       76.86      1.91 o 
  -2  -2   5      104.18      115.25      1.72 o 
  -1  -2   5       11.29        9.25      0.77 o 
   0  -2   5      519.03      514.37      5.07 o 
   1  -2   5      439.01      505.99      5.34 o 
   2  -2   5      594.34      570.02      5.90 o 
   3  -2   5        9.29       10.02      0.53 o 
   4  -2   5      940.83     1051.80      9.84 o 
   5  -2   5      718.25      730.86      6.97 o 
   6  -2   5       16.49       16.47      0.74 o 
   7  -2   5        4.02        4.75      0.59 o 
   8  -2   5        0.41        0.23      0.46 o 
   9  -2   5        6.12        8.04      0.82 o 
  10  -2   5       43.09       38.25      1.84 o 
  11  -2   5       10.91       12.27      1.41 o 
  12  -2   5        0.26        1.16      1.28 o 
  13  -2   5        3.37        2.04      2.72 o 
  -9  -1   5        5.33        7.53      2.19 o 
  -8  -1   5        7.37        4.42      2.04 o 
  -7  -1   5       93.42       94.79      4.09 o 
  -6  -1   5       24.67       22.43      2.11 o 
  -5  -1   5      338.10      350.68      9.09 o 
  -4  -1   5      133.31      131.01      2.83 o 
  -3  -1   5        6.09        5.37      0.71 o 
  -2  -1   5     1006.59     1011.82     11.83 o 
  -1  -1   5     2355.44     2321.65     21.11 o 
   0  -1   5      121.00      124.34      1.92 o 
   1  -1   5      659.25      654.03      7.86 o 
   2  -1   5      311.15      271.62      3.02 o 
   3  -1   5      104.71       95.08      1.23 o 
   4  -1   5      601.24      559.09      5.39 o 
   5  -1   5     1224.26     1220.53     12.24 o 
   6  -1   5        2.15        5.10      1.50 o 
   7  -1   5      290.77      279.67      3.18 o 
   8  -1   5        8.68        9.61      0.65 o 
   9  -1   5       24.85       27.48      2.96 o 
  10  -1   5        0.38        1.68      1.05 o 
  11  -1   5       35.08       37.35      2.00 o 
  12  -1   5        2.54        0.73      2.01 o 
  13  -1   5        0.53       -0.70      1.44 o 
  -9   0   5        7.73        8.56      2.06 o 
  -8   0   5        1.23        1.79      1.76 o 
  -7   0   5      105.85      109.54      4.25 o 
  -6   0   5       27.31       30.29      2.21 o 
  -5   0   5      384.20      400.72     10.00 o 
  -4   0   5      292.29      307.42      7.84 o 
  -3   0   5       90.34       89.14      2.34 o 
  -2   0   5       62.48       74.40      1.46 o 
  -1   0   5     2543.17     2502.67     26.99 o 
   0   0   5     1126.75     1173.49     10.85 o 
   1   0   5      981.77     1028.00     10.50 o 
   2   0   5     1541.87     1452.25     14.20 o 
   3   0   5      105.78      138.62      1.61 o 
   4   0   5       25.76       29.66      0.76 o 
   5   0   5      811.86      770.11      7.87 o 
   6   0   5      308.33      322.43      3.25 o 
   7   0   5      136.11      149.13      2.20 o 
   8   0   5      101.66      108.71      1.79 o 
   9   0   5       32.34       36.43      1.71 o 
  10   0   5       37.08       36.69      3.84 o 
  11   0   5        0.37        2.41      1.22 o 
  12   0   5       13.51       16.57      2.70 o 
  13   0   5        0.23       -0.85      2.62 o 
  -9   1   5        1.01        2.57      1.76 o 
  -8   1   5        0.97        2.48      1.68 o 
  -7   1   5       18.01       17.98      1.91 o 
  -6   1   5      104.89      103.28      3.75 o 
  -5   1   5       13.84       19.18      1.13 o 
  -4   1   5      112.74      125.51      2.65 o 
  -3   1   5       29.05       21.48      1.11 o 
  -2   1   5       13.86       16.10      0.62 o 
  -1   1   5       10.99       17.71      0.58 o 
   0   1   5     2094.38     2159.79     19.47 o 
   1   1   5     1120.96     1283.49     11.44 o 
   2   1   5      513.41      515.21      4.79 o 
   3   1   5      267.02      279.71      2.60 o 
   4   1   5       29.74       31.59      0.62 o 
   5   1   5      127.10      156.51      1.76 o 
   6   1   5      700.80      754.34      7.76 o 
   7   1   5      329.38      325.03      4.10 o 
   8   1   5        1.09        1.65      0.54 o 
   9   1   5       41.90       43.28      1.46 o 
  10   1   5       21.25       21.12      1.49 o 
  11   1   5        0.56        0.06      1.24 o 
  12   1   5        4.48        4.18      1.51 o 
  13   1   5        4.15        1.62      1.50 o 
  -9   2   5        4.60        3.17      1.68 o 
  -8   2   5        4.43        4.72      1.58 o 
  -7   2   5        9.26        6.74      1.50 o 
  -6   2   5       33.51       35.60      2.19 o 
  -5   2   5      295.54      276.42      4.86 o 
  -4   2   5       64.00       51.29      1.56 o 
  -3   2   5       67.27       70.04      1.48 o 
  -2   2   5      177.50      186.75      2.79 o 
  -1   2   5      788.11      805.74      8.27 o 
   0   2   5       71.16       84.29      1.11 o 
   1   2   5     2839.96     2914.11     25.59 o 
   2   2   5      275.65      306.93      2.60 o 
   3   2   5      346.60      354.17      3.48 o 
   4   2   5      822.63      752.11      6.00 o 
   5   2   5     1187.74     1241.54     15.53 o 
   6   2   5       44.03       53.39      1.33 o 
   7   2   5      716.58      696.70      7.26 o 
   8   2   5      213.34      201.22      2.84 o 
   9   2   5       16.42       16.23      1.08 o 
  10   2   5       80.62       76.70      2.54 o 
  11   2   5        9.03        7.66      1.46 o 
  12   2   5        1.45       -0.37      1.43 o 
  13   2   5        6.46        7.24      1.69 o 
  -9   3   5       15.35       16.26      1.81 o 
  -8   3   5       20.61       20.62      1.83 o 
  -7   3   5       28.15       26.13      1.84 o 
  -6   3   5       17.11       16.85      1.53 o 
  -5   3   5      366.98      363.44      6.10 o 
  -4   3   5      785.81      799.05     12.55 o 
  -3   3   5        3.46        6.69      2.02 o 
  -2   3   5     1040.86     1050.43     11.91 o 
  -1   3   5      652.93      604.38      7.84 o 
   0   3   5       32.64       24.45      0.64 o 
   1   3   5     2867.66     2952.83     25.92 o 
   2   3   5     3789.01     3709.88     30.05 o 
   3   3   5      151.11      182.32      1.87 o 
   4   3   5      510.07      523.76      5.32 o 
   5   3   5      796.08      768.81      7.14 o 
   6   3   5       91.61      103.34      1.54 o 
   7   3   5      210.49      220.89      2.71 o 
   8   3   5      333.09      323.52      4.09 o 
   9   3   5        3.51        4.72      0.81 o 
  10   3   5       34.71       31.57      1.27 o 
  11   3   5       17.18       18.85      1.73 o 
  12   3   5        9.38       10.36      1.84 o 
  13   3   5        0.01        0.23      1.96 o 
  -9   4   5        0.12        3.34      1.46 o 
  -8   4   5       45.32       43.18      2.46 o 
  -7   4   5       64.56       67.61      2.81 o 
  -6   4   5       15.21       15.27      1.38 o 
  -5   4   5       97.26       94.01      3.02 o 
  -4   4   5      941.26      973.25     11.50 o 
  -3   4   5       14.52       19.19      1.02 o 
  -2   4   5     1750.64     1791.27     20.63 o 
  -1   4   5      802.16      809.70     10.35 o 
   0   4   5        2.17        1.25      0.38 o 
   1   4   5      633.78      642.81      6.00 o 
   2   4   5     3149.16     3096.33     25.43 o 
   3   4   5      265.26      248.46      2.35 o 
   4   4   5      386.90      352.38      3.80 o 
   5   4   5      256.48      208.11      2.24 o 
   6   4   5      302.19      327.48      4.03 o 
   7   4   5        3.24        2.56      0.69 o 
   8   4   5       86.43       90.45      1.67 o 
   9   4   5       21.44       22.34      1.12 o 
  10   4   5       38.66       39.61      1.67 o 
  11   4   5        9.88        9.39      1.96 o 
  12   4   5        5.00        6.15      2.03 o 
  13   4   5        6.25        2.79      2.06 o 
  -9   5   5       10.81       10.35      1.56 o 
  -8   5   5       10.86       11.55      1.48 o 
  -7   5   5       22.18       23.39      1.64 o 
  -6   5   5        7.27        6.63      1.05 o 
  -5   5   5        0.83        0.36      1.25 o 
  -4   5   5      193.51      205.58      3.51 o 
  -3   5   5      868.77      866.51     10.29 o 
  -2   5   5      231.34      218.09      2.98 o 
  -1   5   5      891.69      890.10      8.37 o 
   0   5   5       59.94       61.12      1.02 o 
   1   5   5      289.15      272.74      2.75 o 
   2   5   5       78.47       65.71      0.93 o 
   3   5   5      532.09      580.36      5.08 o 
   4   5   5        2.44        2.11      0.44 o 
   5   5   5      179.92      159.95      2.64 o 
   6   5   5       37.86       40.69      1.55 o 
   7   5   5       49.87       47.35      1.24 o 
   8   5   5        0.30       -0.30      0.54 o 
   9   5   5       65.30       69.06      2.22 o 
  10   5   5        5.70        3.63      1.06 o 
  11   5   5        6.44        7.55      2.33 o 
  12   5   5        1.41        1.88      1.96 o 
  13   5   5        2.94        3.49      2.24 o 
  -8   6   5        9.72        8.66      1.43 o 
  -7   6   5        7.37        9.09      1.72 o 
  -6   6   5        2.77        2.20      0.96 o 
  -5   6   5       12.21       11.88      1.09 o 
  -4   6   5       68.25       63.58      1.68 o 
  -3   6   5      275.27      268.40      3.61 o 
  -2   6   5     1143.05     1096.68     12.90 o 
  -1   6   5        0.09       -0.01      0.39 o 
   0   6   5        1.59        2.11      0.38 o 
   1   6   5      496.20      500.26      4.23 o 
   2   6   5     1089.92     1179.89      9.47 o 
   3   6   5       97.89       74.57      1.20 o 
   4   6   5      856.10      823.56     10.62 o 
   5   6   5       11.98       17.09      0.71 o 
   6   6   5      784.27      763.36      8.75 o 
   7   6   5      207.88      199.99      2.89 o 
   8   6   5       45.73       46.62      1.33 o 
   9   6   5        8.37        8.17      0.86 o 
  10   6   5       33.80       29.07      1.70 o 
  11   6   5        3.54        3.13      1.23 o 
  12   6   5        0.30       -2.08      2.08 o 
  13   6   5        0.45       -2.16      2.16 o 
  -8   7   5       50.17       50.33      4.83 o 
  -7   7   5       32.51       38.35      4.34 o 
  -6   7   5       59.02       61.16      2.25 o 
  -5   7   5       40.48       35.44      3.18 o 
  -4   7   5      192.51      195.69      4.13 o 
  -3   7   5       38.48       41.00      1.21 o 
  -2   7   5      596.76      613.22      8.38 o 
  -1   7   5      273.84      272.18      2.99 o 
   0   7   5      283.77      287.49      2.88 o 
   1   7   5      601.53      613.61      6.00 o 
   2   7   5      769.11      722.58      5.99 o 
   3   7   5       42.59       41.79      2.19 o 
   4   7   5      678.87      677.20      6.58 o 
   5   7   5      594.90      603.35      5.95 o 
   6   7   5       21.01       19.90      0.90 o 
   7   7   5      159.58      154.25      2.33 o 
   8   7   5       43.79       45.75      1.42 o 
   9   7   5        3.25        4.84      0.89 o 
  10   7   5       19.70       21.68      1.64 o 
  11   7   5        7.06        9.86      1.62 o 
  12   7   5        1.36       -1.08      2.26 o 
  13   7   5        0.15        0.58      2.38 o 
  -8   8   5       18.32       23.25      4.14 o 
  -7   8   5       91.64      100.31      7.49 o 
  -6   8   5        9.68       10.45      3.62 o 
  -5   8   5      168.79      173.46      4.02 o 
  -4   8   5       12.95       12.63      1.30 o 
  -3   8   5       50.58       53.92      1.57 o 
  -2   8   5      129.99      123.01      1.95 o 
  -1   8   5      302.69      310.16      3.64 o 
   0   8   5       10.08       10.15      0.60 o 
   1   8   5      577.76      571.77      5.73 o 
   2   8   5      415.37      414.35      4.84 o 
   3   8   5       57.44       56.18      1.05 o 
   4   8   5       57.76       52.78      1.22 o 
   5   8   5      230.16      223.74      2.66 o 
   6   8   5        8.81       10.42      0.70 o 
   7   8   5        1.53       -0.17      1.12 o 
   8   8   5       12.85        6.52      0.89 o 
   9   8   5        2.50        3.30      1.09 o 
  10   8   5        0.34        0.65      1.38 o 
  11   8   5        9.24       10.50      2.44 o 
  12   8   5        3.99        6.30      3.47 o 
  -7   9   5       30.99       33.20      1.96 o 
  -6   9   5        6.34        3.64      1.34 o 
  -5   9   5      103.89      106.36      4.85 o 
  -4   9   5       31.88       37.17      1.45 o 
  -3   9   5        1.37        2.44      0.83 o 
  -2   9   5       34.88       32.62      0.99 o 
  -1   9   5       39.11       37.30      1.21 o 
   0   9   5       10.64       13.52      0.83 o 
   1   9   5       10.06        7.79      0.69 o 
   2   9   5       11.49       10.67      1.49 o 
   3   9   5        2.53        2.78      0.61 o 
   4   9   5       55.29       57.65      2.41 o 
   5   9   5        5.17        4.61      0.65 o 
   6   9   5       44.99       46.36      1.37 o 
   7   9   5        0.34       -0.80      0.80 o 
   8   9   5        8.91        5.18      0.92 o 
   9   9   5        1.37        2.44      0.92 o 
  10   9   5        8.29        8.19      1.61 o 
  11   9   5        0.04       -1.40      1.40 o 
  12   9   5        3.08        2.45      1.54 o 
  -7  10   5        7.87        8.59      1.86 o 
  -6  10   5       23.89       22.49      2.23 o 
  -5  10   5        0.54        0.86      1.51 o 
  -4  10   5        1.37        0.40      1.11 o 
  -3  10   5        1.55        1.61      1.06 o 
  -2  10   5      102.22      108.00      2.13 o 
  -1  10   5       73.33       70.02      1.62 o 
   0  10   5      230.91      226.68      4.44 o 
   1  10   5      222.87      228.52      3.02 o 
   2  10   5        4.46        3.46      0.71 o 
   3  10   5        5.39        5.51      0.72 o 
   4  10   5       11.93       13.16      1.05 o 
   5  10   5       47.28       45.29      1.32 o 
   6  10   5       31.66       34.10      1.18 o 
   7  10   5       56.33       51.87      1.70 o 
   8  10   5       10.23       10.03      1.08 o 
   9  10   5        2.02        0.77      0.98 o 
  10  10   5       13.61       11.76      1.79 o 
  11  10   5        2.79        1.76      1.84 o 
  -6  11   5        0.10       -1.33      1.68 o 
  -5  11   5       70.29       68.94      3.49 o 
  -4  11   5        9.52        9.01      2.93 o 
  -3  11   5        1.78       -0.50      1.16 o 
  -2  11   5       81.67       83.02      2.21 o 
  -1  11   5      211.25      203.76      3.91 o 
   0  11   5        0.85        2.23      0.82 o 
   1  11   5      583.39      570.31      6.40 o 
   2  11   5      144.37      144.56      2.14 o 
   3  11   5       25.58       26.52      1.00 o 
   4  11   5       52.00       53.52      1.43 o 
   5  11   5       62.43       66.23      1.88 o 
   6  11   5        0.40        0.49      0.91 o 
   7  11   5       23.00       24.49      2.14 o 
   8  11   5       11.37       14.09      1.39 o 
   9  11   5        0.36        1.94      1.11 o 
  10  11   5        5.97        4.60      1.75 o 
  -5  12   5       32.81       42.26      2.96 o 
  -4  12   5       92.16       96.51      3.05 o 
  -3  12   5        0.11       -1.29      1.29 o 
  -2  12   5       30.64       35.05      1.70 o 
  -1  12   5       30.51       29.73      1.18 o 
   0  12   5       14.99       14.89      1.02 o 
   1  12   5       24.93       21.83      1.46 o 
   2  12   5       94.95       98.40      1.86 o 
   3  12   5        0.30        0.41      0.78 o 
   4  12   5        4.87        4.43      0.87 o 
   5  12   5       25.11       23.86      1.37 o 
   6  12   5       11.64        9.74      1.29 o 
   7  12   5        3.43        3.21      2.06 o 
   8  12   5       12.75       13.03      1.68 o 
   9  12   5        4.25        4.50      1.45 o 
  10  12   5        0.34       -1.69      2.38 o 
  -4  13   5       18.03       17.92      2.82 o 
  -3  13   5       20.49       20.08      1.90 o 
  -2  13   5        1.36        0.52      1.44 o 
  -1  13   5        0.29       -1.09      1.12 o 
   0  13   5        2.72        1.76      1.06 o 
   1  13   5        1.55        2.32      0.91 o 
   2  13   5        5.55        4.71      0.99 o 
   3  13   5        1.71        2.19      0.88 o 
   4  13   5        1.56        0.61      0.97 o 
   5  13   5        0.14       -0.95      0.95 o 
   6  13   5       22.01       22.52      1.49 o 
   7  13   5       11.16        8.52      1.51 o 
   8  13   5        0.14        0.14      1.37 o 
  -2  14   5        2.03       -0.83      1.61 o 
  -1  14   5        0.22       -1.13      1.13 o 
   0  14   5        0.30       -0.42      1.02 o 
   1  14   5       46.32       46.74      2.91 o 
   2  14   5        5.20        9.47      1.23 o 
   3  14   5       22.16       23.15      1.24 o 
   4  14   5       41.64       41.62      1.76 o 
   5  14   5       16.03       14.94      1.47 o 
   6  14   5        0.74       -0.61      1.23 o 
   7  14   5        7.27        7.60      2.17 o 
   1  15   5       19.79       17.57      1.46 o 
   2  15   5       27.06       26.10      1.58 o 
   3  15   5        1.19        2.18      1.44 o 
   4  15   5       20.03       22.18      1.67 o 
   0 -10   6       21.72       21.87      1.64 o 
   1 -10   6       10.10       10.85      1.73 o 
   2 -10   6        9.07        7.79      1.24 o 
   3 -10   6       10.70        9.32      1.13 o 
   4 -10   6        0.21       -1.19      1.54 o 
   5 -10   6        2.76        3.24      1.04 o 
  -3  -9   6        3.58        3.51      2.79 o 
  -2  -9   6       27.09       28.28      2.10 o 
  -1  -9   6       37.64       41.07      2.22 o 
   0  -9   6        8.67        9.73      1.34 o 
   1  -9   6       38.99       36.98      1.61 o 
   2  -9   6       12.67       11.53      1.02 o 
   3  -9   6       15.71       15.44      1.17 o 
   4  -9   6       22.04       21.14      1.26 o 
   5  -9   6        8.26        8.42      1.08 o 
   6  -9   6        0.67       -0.68      1.03 o 
   7  -9   6       37.47       42.27      2.00 o 
  -4  -8   6       30.20       31.84      5.10 o 
  -3  -8   6        0.06       -0.16      2.38 o 
  -2  -8   6       53.59       55.92      3.83 o 
  -1  -8   6       50.34       45.10      2.19 o 
   0  -8   6       36.21       37.17      1.66 o 
   1  -8   6       10.76        9.30      1.22 o 
   2  -8   6      157.87      154.52      2.35 o 
   3  -8   6        0.40        1.37      0.84 o 
   4  -8   6       94.93       89.77      1.83 o 
   5  -8   6       82.50       81.26      1.90 o 
   6  -8   6       29.69       32.90      1.32 o 
   7  -8   6        3.14        2.22      0.99 o 
   8  -8   6       93.14       98.59      2.80 o 
  -5  -7   6        1.27        1.35      2.46 o 
  -4  -7   6       49.87       56.19      2.21 o 
  -3  -7   6       19.60       21.64      1.99 o 
  -2  -7   6       92.89       88.67      2.75 o 
  -1  -7   6       70.17       68.02      2.05 o 
   0  -7   6        1.36        1.90      1.01 o 
   1  -7   6       17.96       13.40      1.27 o 
   2  -7   6      121.21      115.41      2.75 o 
   3  -7   6      147.24      149.05      2.29 o 
   4  -7   6       29.36       25.13      1.03 o 
   5  -7   6       39.15       37.52      1.16 o 
   6  -7   6        2.41        2.51      0.81 o 
   7  -7   6       18.79       15.58      1.11 o 
   8  -7   6        0.28        0.53      1.10 o 
   9  -7   6       26.66       25.95      1.62 o 
  10  -7   6        0.21        0.91      1.17 o 
  -6  -6   6        8.83       13.27      2.74 o 
  -5  -6   6        1.22        2.69      2.24 o 
  -4  -6   6        1.04        1.69      2.17 o 
  -3  -6   6       39.57       39.28      1.60 o 
  -2  -6   6        2.04        1.74      0.98 o 
  -1  -6   6       97.88       95.42      2.22 o 
   0  -6   6        8.71        9.36      1.03 o 
   1  -6   6        7.52        8.26      0.85 o 
   2  -6   6       33.52       35.28      1.35 o 
   3  -6   6       35.01       36.85      1.12 o 
   4  -6   6       81.24       82.61      1.58 o 
   5  -6   6       66.99       68.35      1.84 o 
   6  -6   6        3.27        3.11      0.75 o 
   7  -6   6        0.43        0.77      0.80 o 
   8  -6   6        9.27        7.95      1.17 o 
   9  -6   6        1.52        1.10      1.21 o 
  10  -6   6       11.09        9.33      1.26 o 
  -7  -5   6        2.47        0.64      1.52 o 
  -6  -5   6        9.06       11.15      2.67 o 
  -5  -5   6       10.56       13.44      2.51 o 
  -4  -5   6       16.32       14.83      1.32 o 
  -3  -5   6        9.34        8.99      1.07 o 
  -2  -5   6      169.28      165.92      4.90 o 
  -1  -5   6       28.38       29.28      1.12 o 
   0  -5   6       42.98       38.81      1.25 o 
   1  -5   6       66.90       63.75      1.51 o 
   2  -5   6      196.17      191.07      2.93 o 
   3  -5   6       11.63       10.02      0.75 o 
   4  -5   6      359.76      348.19      3.85 o 
   5  -5   6      171.74      162.96      2.19 o 
   6  -5   6       30.88       29.83      0.97 o 
   7  -5   6       12.43       10.95      0.79 o 
   8  -5   6       49.55       47.61      1.41 o 
   9  -5   6        0.03        0.94      0.96 o 
  10  -5   6       37.50       34.62      1.67 o 
  11  -5   6       14.62       15.57      1.71 o 
  -7  -4   6       31.49       33.70      2.02 o 
  -6  -4   6        2.84        1.13      2.24 o 
  -5  -4   6       42.47       45.45      3.27 o 
  -4  -4   6       85.37       88.12      2.75 o 
  -3  -4   6       26.20       22.88      1.17 o 
  -2  -4   6      212.11      209.83      4.02 o 
  -1  -4   6      647.08      639.95      7.08 o 
   0  -4   6        0.32        0.66      0.89 o 
   1  -4   6      777.82      778.48      8.34 o 
   2  -4   6      824.43      810.76      9.40 o 
   3  -4   6      317.01      304.81      3.65 o 
   4  -4   6      351.51      360.05      3.87 o 
   5  -4   6      562.32      550.08      5.75 o 
   6  -4   6        0.48        0.36      0.52 o 
   7  -4   6       57.44       55.09      1.29 o 
   8  -4   6       15.61       17.50      0.90 o 
   9  -4   6       36.25       37.15      1.62 o 
  10  -4   6       16.55       17.26      1.26 o 
  11  -4   6       51.16       53.48      2.49 o 
  12  -4   6        2.82        5.17      1.49 o 
  -8  -3   6        2.87        2.28      2.34 o 
  -7  -3   6       38.68       40.44      3.16 o 
  -6  -3   6        0.33        1.36      1.96 o 
  -5  -3   6      123.43      141.41      5.30 o 
  -4  -3   6      138.58      143.78      3.44 o 
  -3  -3   6      122.22      112.62      2.23 o 
  -2  -3   6        1.10        0.49      0.74 o 
  -1  -3   6      639.07      637.90      6.97 o 
   0  -3   6      529.52      537.51      5.43 o 
   1  -3   6       99.02       99.92      1.60 o 
   2  -3   6      152.83      131.85      2.01 o 
   3  -3   6       82.42       76.24      1.38 o 
   4  -3   6        0.04       -0.43      0.43 o 
   5  -3   6     1286.03     1267.66     11.91 o 
   6  -3   6      330.72      344.23      3.67 o 
   7  -3   6       27.48       25.65      0.93 o 
   8  -3   6       42.80       47.32      1.26 o 
   9  -3   6        8.20        9.14      0.99 o 
  10  -3   6       10.59        9.00      1.31 o 
  11  -3   6       15.32       18.15      1.68 o 
  12  -3   6       15.79       18.58      2.73 o 
  -8  -2   6        0.52       -1.96      2.03 o 
  -7  -2   6       23.45       26.05      2.64 o 
  -6  -2   6       37.27       35.17      2.79 o 
  -5  -2   6       11.45       12.18      2.14 o 
  -4  -2   6       79.61       85.38      2.41 o 
  -3  -2   6       29.45       29.57      2.09 o 
  -2  -2   6      131.18      123.35      2.22 o 
  -1  -2   6        0.67        0.73      0.52 o 
   0  -2   6      595.47      607.80      6.00 o 
   1  -2   6        0.80        0.91      0.56 o 
   2  -2   6      291.83      290.16      3.34 o 
   3  -2   6       26.67       17.88      0.62 o 
   4  -2   6       41.58       45.36      1.03 o 
   5  -2   6       16.51       19.59      0.66 o 
   6  -2   6      604.25      597.34      6.37 o 
   7  -2   6      220.98      210.99      2.65 o 
   8  -2   6        1.21       -0.30      0.53 o 
   9  -2   6       33.35       32.74      1.37 o 
  10  -2   6       34.55       30.90      2.11 o 
  11  -2   6       14.85       12.07      3.16 o 
  12  -2   6        7.04        6.28      1.97 o 
  13  -2   6        1.88        0.40      3.92 o 
  -8  -1   6       16.42       16.03      2.53 o 
  -7  -1   6        5.95        4.75      2.01 o 
  -6  -1   6       32.90       32.38      2.54 o 
  -5  -1   6       82.47       89.04      3.92 o 
  -4  -1   6        0.16       -0.17      1.46 o 
  -3  -1   6       30.81       31.37      1.22 o 
  -2  -1   6       11.20       12.80      0.79 o 
  -1  -1   6      195.89      217.10      2.84 o 
   0  -1   6      572.90      582.08      5.71 o 
   1  -1   6     2353.95     2386.93     23.23 o 
   2  -1   6       36.04       45.54      2.37 o 
   3  -1   6      150.09      135.61      1.65 o 
   4  -1   6      218.47      235.72      2.57 o 
   5  -1   6      404.67      410.93      4.53 o 
   6  -1   6        8.69        8.99      0.60 o 
   7  -1   6      374.62      366.49      4.11 o 
   8  -1   6       62.15       65.87      1.26 o 
   9  -1   6        4.00        3.46      0.60 o 
  10  -1   6       31.26       27.47      1.25 o 
  11  -1   6       24.12       23.86      1.30 o 
  12  -1   6        0.22        0.39      1.32 o 
  13  -1   6        7.06        8.02      1.69 o 
  -8   0   6       20.26       21.53      2.53 o 
  -7   0   6       21.42       17.88      2.34 o 
  -6   0   6        0.56        2.18      1.73 o 
  -5   0   6      329.02      339.52      8.99 o 
  -4   0   6      357.07      356.76      9.22 o 
  -3   0   6       86.42       84.15      2.17 o 
  -2   0   6      398.36      392.14      5.03 o 
  -1   0   6      168.31      190.59      2.40 o 
   0   0   6       10.03       16.27      0.72 o 
   1   0   6     3279.79     3443.76     33.23 o 
   2   0   6     1839.60     1879.26     18.35 o 
   3   0   6        2.87        2.73      0.43 o 
   4   0   6      344.34      332.69      3.38 o 
   5   0   6      787.71      834.59      8.58 o 
   6   0   6      154.39      162.60      3.55 o 
   7   0   6      109.66      110.92      3.13 o 
   8   0   6      155.08      171.15      2.25 o 
   9   0   6       64.22       58.66      1.31 o 
  10   0   6       60.84       59.77      4.04 o 
  11   0   6       27.19       33.60      2.26 o 
  12   0   6        4.44        3.68      1.50 o 
  13   0   6        2.62        1.61      1.54 o 
  -8   1   6        9.25        9.15      2.03 o 
  -7   1   6        7.58        7.76      1.88 o 
  -6   1   6        3.65        3.02      1.59 o 
  -5   1   6       60.36       53.88      2.87 o 
  -4   1   6      842.00      831.19     19.19 o 
  -3   1   6       38.02       34.62      2.88 o 
  -2   1   6      595.75      594.88      8.68 o 
  -1   1   6      793.23      799.82      8.36 o 
   0   1   6      357.01      394.29      4.34 o 
   1   1   6      297.92      337.54      3.33 o 
   2   1   6     1694.48     1627.34     14.50 o 
   3   1   6       19.79       29.66      0.96 o 
   4   1   6      648.46      652.07      6.68 o 
   5   1   6      264.34      310.59      3.18 o 
   6   1   6      170.20      173.09      2.02 o 
   7   1   6       28.58       29.76      0.82 o 
   8   1   6      323.30      341.53      4.39 o 
   9   1   6       23.70       24.90      1.12 o 
  10   1   6       36.49       40.41      2.08 o 
  11   1   6        0.50       -1.08      1.25 o 
  12   1   6        3.76        2.71      1.44 o 
  13   1   6        0.37       -0.90      1.46 o 
  -8   2   6        0.03        0.86      1.64 o 
  -7   2   6        0.53        0.50      1.53 o 
  -6   2   6        0.95        1.66      0.96 o 
  -5   2   6        4.97        3.97      0.91 o 
  -4   2   6      195.77      184.36      3.63 o 
  -3   2   6      460.14      446.02      6.36 o 
  -2   2   6      100.04      106.78      1.68 o 
  -1   2   6        2.59        2.07      0.52 o 
   0   2   6      101.54      113.32      1.44 o 
   1   2   6      561.31      550.15      5.15 o 
   2   2   6       51.65       44.07      0.76 o 
   3   2   6      869.12      887.34      7.20 o 
   4   2   6        8.89       10.79      0.44 o 
   5   2   6      345.31      338.84      3.15 o 
   6   2   6      126.40      128.86      1.63 o 
   7   2   6      249.97      218.63      2.71 o 
   8   2   6       10.51       11.82      0.75 o 
   9   2   6       96.70       95.24      2.42 o 
  10   2   6        0.66        0.13      0.73 o 
  11   2   6        0.13        0.26      1.35 o 
  12   2   6        1.43       -0.33      1.41 o 
  13   2   6        1.27        1.38      1.53 o 
  -8   3   6        9.03        9.52      1.83 o 
  -7   3   6        3.53        5.18      1.53 o 
  -6   3   6        1.06       -0.76      1.28 o 
  -5   3   6       84.39       78.82      3.11 o 
  -4   3   6       90.18       81.94      2.15 o 
  -3   3   6      342.08      360.74      5.26 o 
  -2   3   6      175.79      182.11      3.50 o 
  -1   3   6       98.07       77.02      1.59 o 
   0   3   6       14.93       19.15      0.56 o 
   1   3   6      719.56      751.35      6.52 o 
   2   3   6     1796.14     1799.27     16.93 o 
   3   3   6        7.04        4.23      0.37 o 
   4   3   6     1294.41     1344.86     10.55 o 
   5   3   6       58.05       53.97      0.80 o 
   6   3   6       14.44       18.34      0.68 o 
   7   3   6      131.16      127.51      1.85 o 
   8   3   6      260.74      260.94      3.56 o 
   9   3   6        5.93        5.14      0.72 o 
  10   3   6       34.18       30.90      1.39 o 
  11   3   6        8.44        8.09      1.48 o 
  12   3   6        0.34        0.18      1.73 o 
  13   3   6        4.54        3.30      1.69 o 
  -8   4   6       60.33       59.08      3.06 o 
  -7   4   6        1.65        2.64      1.51 o 
  -6   4   6       48.67       48.81      2.57 o 
  -5   4   6       39.90       35.12      2.14 o 
  -4   4   6      353.25      357.25      6.12 o 
  -3   4   6        0.67       -0.59      0.59 o 
  -2   4   6      742.56      739.32     10.11 o 
  -1   4   6      351.85      358.30      4.97 o 
   0   4   6       40.12       41.01      1.21 o 
   1   4   6      100.74       81.49      1.19 o 
   2   4   6      750.23      763.34      6.50 o 
   3   4   6       79.21       57.21      0.81 o 
   4   4   6     1366.55     1279.14     10.82 o 
   5   4   6      580.70      642.53      5.64 o 
   6   4   6        6.10        9.90      0.53 o 
   7   4   6       33.85       27.42      1.05 o 
   8   4   6      126.91      133.41      2.49 o 
   9   4   6       45.77       45.52      1.55 o 
  10   4   6        5.36        6.46      0.99 o 
  11   4   6       16.16       18.03      1.20 o 
  12   4   6        4.19        4.05      2.03 o 
  13   4   6        3.32        1.51      2.23 o 
  -8   5   6       23.33       22.01      1.94 o 
  -7   5   6      101.17      103.73      3.67 o 
  -6   5   6       17.52       17.46      1.68 o 
  -5   5   6       55.64       54.52      2.49 o 
  -4   5   6       60.67       59.98      1.80 o 
  -3   5   6      102.98      107.56      3.24 o 
  -2   5   6      169.97      179.22      2.98 o 
  -1   5   6      336.99      349.96      4.41 o 
   0   5   6        4.72        6.85      0.69 o 
   1   5   6      651.32      673.12      6.79 o 
   2   5   6      415.66      444.17      3.99 o 
   3   5   6      763.33      760.76      6.57 o 
   4   5   6       61.68       65.09      0.99 o 
   5   5   6      489.90      478.65      5.09 o 
   6   5   6        1.75        2.01      0.58 o 
   7   5   6        3.58        5.82      0.80 o 
   8   5   6       27.10       30.95      1.05 o 
   9   5   6       37.26       40.07      1.39 o 
  10   5   6        1.12       -0.51      1.04 o 
  11   5   6        4.54        5.49      1.23 o 
  12   5   6        4.30        4.17      2.13 o 
  13   5   6        0.21        1.61      2.18 o 
  -8   6   6        8.72        8.72      1.64 o 
  -7   6   6       41.86       40.42      2.44 o 
  -6   6   6       18.30       16.18      1.68 o 
  -5   6   6        8.73        8.02      1.18 o 
  -4   6   6        1.70        0.08      0.71 o 
  -3   6   6       75.58       78.60      2.39 o 
  -2   6   6       68.20       75.81      1.56 o 
  -1   6   6      426.92      428.35      5.43 o 
   0   6   6      528.06      532.37      5.25 o 
   1   6   6        0.53        1.21      0.38 o 
   2   6   6       95.31       95.60      1.24 o 
   3   6   6      285.67      281.19      2.74 o 
   4   6   6      412.59      401.13      3.73 o 
   5   6   6       34.11       34.48      1.32 o 
   6   6   6        5.03        3.96      0.76 o 
   7   6   6        3.30        1.36      0.90 o 
   8   6   6       26.92       24.25      1.54 o 
   9   6   6        6.06        6.21      0.85 o 
  10   6   6       13.47       13.49      1.43 o 
  11   6   6        0.68        1.51      1.20 o 
  12   6   6       13.58        6.96      2.24 o 
  13   6   6        2.10       -0.81      2.24 o 
  -8   7   6       28.50       29.57      2.21 o 
  -7   7   6        0.02        0.56      1.33 o 
  -6   7   6       49.13       49.87      2.36 o 
  -5   7   6       10.67        7.67      1.25 o 
  -4   7   6        4.37        4.20      1.09 o 
  -3   7   6       27.32       32.33      1.45 o 
  -2   7   6      738.96      747.77      9.10 o 
  -1   7   6      476.10      476.95      5.29 o 
   0   7   6      607.39      588.98      5.85 o 
   1   7   6      475.97      472.12      4.82 o 
   2   7   6       73.30       67.38      1.09 o 
   3   7   6       13.83       22.93      0.63 o 
   4   7   6      625.69      622.31      6.05 o 
   5   7   6      154.11      161.55      2.31 o 
   6   7   6      131.23      126.08      2.16 o 
   7   7   6      107.39      102.26      1.93 o 
   8   7   6       24.66       24.21      1.09 o 
   9   7   6        1.73        1.55      0.94 o 
  10   7   6       22.79       23.84      1.72 o 
  11   7   6       10.65       10.74      1.47 o 
  12   7   6        3.09        0.94      1.50 o 
  13   7   6        4.91        3.62      2.43 o 
  -7   8   6       35.62       37.87      3.70 o 
  -6   8   6       21.79       21.90      1.82 o 
  -5   8   6      109.62      106.63      3.09 o 
  -4   8   6       12.88       14.91      1.37 o 
  -3   8   6       10.28        8.73      0.93 o 
  -2   8   6      228.56      234.60      4.45 o 
  -1   8   6      918.18      896.30     11.65 o 
   0   8   6        4.43        3.03      0.64 o 
   1   8   6      843.03      828.71      8.63 o 
   2   8   6       40.90       43.52      0.93 o 
   3   8   6        4.27        3.14      0.47 o 
   4   8   6      110.21      100.54      1.46 o 
   5   8   6      303.79      286.60      3.24 o 
   6   8   6        0.01        0.63      0.66 o 
   7   8   6      376.71      381.23      4.14 o 
   8   8   6      293.36      287.82      4.07 o 
   9   8   6        7.55        8.94      0.95 o 
  10   8   6        9.28       10.50      1.58 o 
  11   8   6        8.64        9.94      2.83 o 
  12   8   6        0.06       -0.33      2.89 o 
  -7   9   6       18.25       19.59      2.08 o 
  -6   9   6       15.75       14.92      1.96 o 
  -5   9   6       68.61       66.57      3.19 o 
  -4   9   6       83.84       85.44      3.49 o 
  -3   9   6       15.69       15.61      1.29 o 
  -2   9   6       28.14       25.45      1.38 o 
  -1   9   6      127.20      121.26      2.11 o 
   0   9   6       73.81       72.77      1.63 o 
   1   9   6      358.91      338.42      3.99 o 
   2   9   6      394.45      380.97      4.41 o 
   3   9   6        3.06        2.54      0.55 o 
   4   9   6        6.66        7.79      0.72 o 
   5   9   6       89.60       91.98      1.94 o 
   6   9   6       50.52       50.31      1.70 o 
   7   9   6        0.38        1.64      0.72 o 
   8   9   6       61.98       65.43      1.86 o 
   9   9   6       11.40       11.57      1.22 o 
  10   9   6        1.08        2.61      1.24 o 
  11   9   6        3.05        3.95      1.55 o 
  12   9   6        1.40        1.76      1.49 o 
  -6  10   6       23.67       21.61      2.24 o 
  -5  10   6        5.78        4.35      1.78 o 
  -4  10   6       96.00      101.45      2.89 o 
  -3  10   6        8.59        7.96      1.26 o 
  -2  10   6       20.20       22.90      1.10 o 
  -1  10   6        0.43       -0.55      0.69 o 
   0  10   6       49.25       46.22      1.65 o 
   1  10   6        0.43        0.35      0.65 o 
   2  10   6       85.34       81.49      1.63 o 
   3  10   6      105.33      111.60      2.14 o 
   4  10   6       64.99       63.97      1.54 o 
   5  10   6        2.02        2.10      0.82 o 
   6  10   6       26.07       26.49      1.23 o 
   7  10   6        9.41        7.96      0.88 o 
   8  10   6        3.49        3.40      1.00 o 
   9  10   6        0.51       -1.00      1.00 o 
  10  10   6        1.66        2.10      1.17 o 
  11  10   6        0.18       -1.50      1.50 o 
  -5  11   6       47.01       46.08      3.14 o 
  -4  11   6        3.39        3.21      1.35 o 
  -3  11   6      145.42      150.71      3.75 o 
  -2  11   6       20.18       20.34      1.54 o 
  -1  11   6        9.99        9.01      0.92 o 
   0  11   6       14.17       17.05      1.07 o 
   1  11   6       86.32       89.81      2.41 o 
   2  11   6        3.44        3.84      0.78 o 
   3  11   6       48.15       49.40      1.44 o 
   4  11   6       55.51       60.43      1.59 o 
   5  11   6        9.19       10.28      1.38 o 
   6  11   6        7.49        8.83      1.07 o 
   7  11   6       55.17       54.43      2.17 o 
   8  11   6        5.08        5.20      1.22 o 
   9  11   6        3.88        4.07      1.12 o 
  10  11   6        0.38        1.22      1.26 o 
  11  11   6        0.77       -1.19      1.67 o 
  -4  12   6       17.66       18.03      1.75 o 
  -3  12   6       65.58       69.88      5.34 o 
  -2  12   6       83.70       85.24      2.94 o 
  -1  12   6       11.60       13.87      1.05 o 
   0  12   6        0.25        0.72      0.87 o 
   1  12   6      147.69      142.33      2.68 o 
   2  12   6      140.40      143.18      2.47 o 
   3  12   6       16.81       17.70      1.00 o 
   4  12   6      101.54      104.41      1.95 o 
   5  12   6        4.56        4.16      0.97 o 
   6  12   6       11.31       10.89      1.24 o 
   7  12   6       19.96       21.72      1.62 o 
   8  12   6       13.71       14.12      1.56 o 
   9  12   6        0.45        0.32      1.34 o 
  10  12   6        1.85        2.88      1.37 o 
  -3  13   6        1.51        2.95      1.94 o 
  -2  13   6       63.95       66.52      2.89 o 
  -1  13   6       14.59       16.89      1.21 o 
   0  13   6        0.39       -0.83      0.83 o 
   1  13   6        0.88       -0.09      0.87 o 
   2  13   6       38.87       36.44      1.39 o 
   3  13   6       33.11       31.83      1.23 o 
   4  13   6       16.64       17.98      1.10 o 
   5  13   6       19.64       20.90      1.26 o 
   6  13   6        0.72       -0.51      1.00 o 
   7  13   6        3.27        4.00      1.46 o 
   8  13   6        3.39        4.74      1.52 o 
   9  13   6        0.11       -0.13      1.75 o 
  -2  14   6        1.16        1.13      2.79 o 
  -1  14   6        3.18        3.54      1.82 o 
   0  14   6        1.83        0.78      1.05 o 
   1  14   6        0.14       -0.46      1.08 o 
   2  14   6        0.11       -0.48      0.94 o 
   3  14   6        5.57        6.06      0.98 o 
   4  14   6        1.12        1.93      1.04 o 
   5  14   6        3.29        2.13      1.09 o 
   6  14   6        1.15        0.56      1.19 o 
   7  14   6        2.08        1.96      1.46 o 
   1  15   6        6.98        6.86      1.25 o 
   2  15   6        1.28        0.68      1.20 o 
   3  15   6        6.21        6.02      1.32 o 
   4  15   6       11.97       12.70      1.52 o 
   5  15   6        0.06       -0.14      1.75 o 
   0  -9   7        8.54        9.75      2.25 o 
   1  -9   7       23.06       22.46      1.61 o 
   2  -9   7       14.10       15.26      1.33 o 
   3  -9   7       39.99       38.77      2.38 o 
   4  -9   7       47.17       46.79      2.52 o 
   5  -9   7        0.04        1.45      1.00 o 
   6  -9   7        0.23        0.21      0.98 o 
  -2  -8   7       67.90       71.31      6.24 o 
  -1  -8   7       24.24       25.45      1.97 o 
   0  -8   7       20.15       21.01      1.52 o 
   1  -8   7      123.36      128.58      2.98 o 
   2  -8   7      162.16      157.84      3.31 o 
   3  -8   7        0.26       -0.42      0.93 o 
   4  -8   7      133.43      131.00      2.51 o 
   5  -8   7       11.78       13.66      1.15 o 
   6  -8   7       17.82       15.97      1.16 o 
   7  -8   7       10.90       12.69      1.27 o 
   8  -8   7       13.02       11.10      1.53 o 
  -3  -7   7        2.06        1.85      1.64 o 
  -2  -7   7       71.19       71.13      3.55 o 
  -1  -7   7      128.75      128.70      3.42 o 
   0  -7   7        0.00       -1.00      1.09 o 
   1  -7   7       39.90       33.97      1.61 o 
   2  -7   7       70.25       73.08      1.94 o 
   3  -7   7        4.06        2.25      0.92 o 
   4  -7   7      233.90      224.15      3.31 o 
   5  -7   7      173.93      170.28      2.78 o 
   6  -7   7        0.66       -0.85      0.85 o 
   7  -7   7       32.18       31.14      1.29 o 
   8  -7   7       25.69       27.75      2.59 o 
   9  -7   7       17.09       19.64      1.60 o 
  -5  -6   7       34.47       35.75      3.47 o 
  -4  -6   7       20.61       24.92      3.01 o 
  -3  -6   7        0.28       -1.19      1.19 o 
  -2  -6   7       37.51       34.47      2.43 o 
  -1  -6   7      131.66      127.65      4.19 o 
   0  -6   7        0.55       -0.05      1.00 o 
   1  -6   7      107.49      108.84      2.50 o 
   2  -6   7        8.86        5.94      0.96 o 
   3  -6   7       17.63       16.24      1.06 o 
   4  -6   7        1.27        0.18      0.80 o 
   5  -6   7      127.15      122.22      2.20 o 
   6  -6   7       18.83       20.31      1.08 o 
   7  -6   7        0.09       -0.35      0.78 o 
   8  -6   7        0.25       -0.68      0.88 o 
   9  -6   7       13.71       13.91      1.40 o 
  10  -6   7       20.08       21.73      2.76 o 
  -5  -5   7        4.82        9.22      2.64 o 
  -4  -5   7        3.02        4.73      2.24 o 
  -3  -5   7        0.75       -1.03      1.03 o 
  -2  -5   7       36.44       36.60      1.75 o 
  -1  -5   7        3.32        3.12      1.08 o 
   0  -5   7      120.42      123.52      4.27 o 
   1  -5   7        0.50        0.69      0.89 o 
   2  -5   7        9.02        8.16      0.92 o 
   3  -5   7        4.07        2.84      0.69 o 
   4  -5   7      142.51      139.34      2.44 o 
   5  -5   7        3.02        4.63      0.76 o 
   6  -5   7      120.83      110.45      2.00 o 
   7  -5   7        7.80        7.36      0.81 o 
   8  -5   7        0.27       -0.58      0.79 o 
   9  -5   7        1.76        1.16      1.11 o 
  10  -5   7        4.93        3.95      1.17 o 
  11  -5   7        1.97        0.45      1.21 o 
  -6  -4   7       12.63       15.96      2.84 o 
  -5  -4   7       61.29       61.42      3.95 o 
  -4  -4   7       15.31       16.13      2.51 o 
  -3  -4   7        0.65        0.37      1.02 o 
  -2  -4   7      103.80      107.09      2.56 o 
  -1  -4   7      184.33      184.61      5.63 o 
   0  -4   7      259.35      268.86      5.84 o 
   1  -4   7      482.17      485.68      5.65 o 
   2  -4   7        6.94        9.05      0.86 o 
   3  -4   7       29.22       27.13      0.99 o 
   4  -4   7      106.57      103.13      1.86 o 
   5  -4   7      193.92      200.80      2.79 o 
   6  -4   7       38.57       34.88      1.14 o 
   7  -4   7      277.46      274.07      3.50 o 
   8  -4   7        1.80        1.81      0.80 o 
   9  -4   7        8.41        8.70      1.16 o 
  10  -4   7        9.84       10.18      1.23 o 
  11  -4   7        2.78        2.10      2.29 o 
  -7  -3   7       18.60       18.01      2.74 o 
  -6  -3   7        3.19        6.88      2.33 o 
  -5  -3   7       91.32       94.16      4.52 o 
  -4  -3   7       62.85       68.86      3.84 o 
  -3  -3   7       50.87       52.36      1.87 o 
  -2  -3   7      265.04      264.77      5.22 o 
  -1  -3   7      425.74      418.64      5.68 o 
   0  -3   7        4.14        4.81      0.76 o 
   1  -3   7     1292.41     1265.79     12.01 o 
   2  -3   7      339.38      311.77      4.83 o 
   3  -3   7       65.35       69.69      1.61 o 
   4  -3   7      165.50      169.00      2.21 o 
   5  -3   7       88.81       92.63      1.70 o 
   6  -3   7        7.61        8.61      0.73 o 
   7  -3   7      164.63      171.67      2.45 o 
   8  -3   7       68.89       72.26      1.50 o 
   9  -3   7        6.03        3.85      0.77 o 
  10  -3   7        1.63        2.07      1.01 o 
  11  -3   7       14.76       15.20      1.33 o 
  12  -3   7        1.88        0.30      1.49 o 
  -7  -2   7        2.43        3.22      2.28 o 
  -6  -2   7        1.95        0.22      2.11 o 
  -5  -2   7       41.50       42.13      3.12 o 
  -4  -2   7      146.71      143.47      5.40 o 
  -3  -2   7       18.04       14.54      1.34 o 
  -2  -2   7       89.21       88.36      2.26 o 
  -1  -2   7       60.06       61.97      1.65 o 
   0  -2   7       36.37       37.56      1.17 o 
   1  -2   7       83.25       84.79      1.61 o 
   2  -2   7      567.39      565.16      6.75 o 
   3  -2   7       91.93       90.91      1.75 o 
   4  -2   7       33.39       28.78      0.81 o 
   5  -2   7        1.90        1.37      0.59 o 
   6  -2   7      130.15      135.60      2.04 o 
   7  -2   7        2.92        3.88      0.62 o 
   8  -2   7      123.92      128.27      1.97 o 
   9  -2   7        0.43        0.07      0.64 o 
  10  -2   7        4.25        3.46      1.00 o 
  11  -2   7        0.45        1.53      0.99 o 
  12  -2   7       16.69       16.82      1.79 o 
  -7  -1   7        0.28        2.66      2.06 o 
  -6  -1   7        1.71       -0.50      1.91 o 
  -5  -1   7        9.94        7.91      1.98 o 
  -4  -1   7       78.21       78.13      3.72 o 
  -3  -1   7       70.60       70.90      2.25 o 
  -2  -1   7        5.13        5.48      0.81 o 
  -1  -1   7      142.77      134.06      2.37 o 
   0  -1   7        6.69        7.56      0.65 o 
   1  -1   7      337.48      373.16      5.34 o 
   2  -1   7       59.40       58.99      1.22 o 
   3  -1   7       82.69       91.57      1.52 o 
   4  -1   7        1.12        0.60      0.39 o 
   5  -1   7       72.32       69.67      1.33 o 
   6  -1   7      159.07      142.95      2.08 o 
   7  -1   7      718.20      692.41      7.37 o 
   8  -1   7        4.96        4.74      0.63 o 
   9  -1   7       57.42       56.22      1.42 o 
  10  -1   7        7.39        6.91      1.00 o 
  11  -1   7        0.61       -0.93      0.93 o 
  12  -1   7        1.35        0.50      1.07 o 
  13  -1   7       10.16        8.83      1.78 o 
  -7   0   7        3.02        2.44      1.99 o 
  -6   0   7        0.52        1.38      1.86 o 
  -5   0   7      150.81      147.14      5.22 o 
  -4   0   7       40.68       44.61      3.01 o 
  -3   0   7      259.02      258.38      7.29 o 
  -2   0   7      329.24      335.09      4.54 o 
  -1   0   7      195.50      182.22      2.82 o 
   0   0   7       81.94       62.51      1.31 o 
   1   0   7      737.63      733.25      7.54 o 
   2   0   7      490.23      503.44      5.37 o 
   3   0   7      765.36      822.30      9.56 o 
   4   0   7     1062.26     1064.56      9.91 o 
   5   0   7        0.60        0.86      0.51 o 
   6   0   7        9.15        8.97      0.73 o 
   7   0   7      428.33      415.49      4.67 o 
   8   0   7      323.11      330.41      3.88 o 
   9   0   7        0.43        0.65      0.58 o 
  10   0   7       15.06       16.60      1.04 o 
  11   0   7        8.88       10.03      1.14 o 
  12   0   7        0.54        0.20      1.04 o 
  13   0   7        0.94        0.41      1.57 o 
  -8   1   7       66.69       69.42      3.80 o 
  -7   1   7       31.22       34.47      2.77 o 
  -6   1   7        0.74        1.26      1.73 o 
  -5   1   7      110.24      111.94      4.40 o 
  -4   1   7      249.77      260.14      7.34 o 
  -3   1   7      109.11      113.13      4.09 o 
  -2   1   7      988.02     1016.69     17.25 o 
  -1   1   7       75.24       81.31      1.89 o 
   0   1   7      348.18      346.06      3.97 o 
   1   1   7      762.58      729.20      7.03 o 
   2   1   7     2551.39     2525.92     24.57 o 
   3   1   7       96.13       97.63      2.57 o 
   4   1   7     1047.80     1064.04      9.88 o 
   5   1   7      191.00      197.07      2.60 o 
   6   1   7       42.94       36.53      1.01 o 
   7   1   7       44.66       45.76      1.02 o 
   8   1   7       95.44      102.87      1.69 o 
   9   1   7        6.68        7.06      0.86 o 
  10   1   7       11.93       13.83      0.87 o 
  11   1   7       12.84       15.07      1.21 o 
  12   1   7        3.12        2.94      1.10 o 
  13   1   7        0.01       -0.63      1.13 o 
  -8   2   7       44.37       45.57      3.22 o 
  -7   2   7       65.02       66.53      3.60 o 
  -6   2   7        1.07        0.43      1.71 o 
  -5   2   7       28.26       29.37      2.29 o 
  -4   2   7      142.47      141.62      3.23 o 
  -3   2   7       77.22       73.11      2.18 o 
  -2   2   7      283.61      273.50      4.07 o 
  -1   2   7      635.54      616.22      6.63 o 
   0   2   7       27.88       35.78      1.02 o 
   1   2   7      398.01      366.88      3.47 o 
   2   2   7      585.05      601.81      6.08 o 
   3   2   7      887.98      946.02      8.67 o 
   4   2   7      150.19      121.16      1.57 o 
   5   2   7      125.85      104.15      1.33 o 
   6   2   7        4.55        2.82      0.49 o 
   7   2   7        2.66        5.62      1.42 o 
   8   2   7        4.33        6.19      0.64 o 
   9   2   7       31.79       31.94      1.13 o 
  10   2   7        0.50        1.44      0.83 o 
  11   2   7       40.13       47.60      2.36 o 
  12   2   7       17.47       13.09      1.71 o 
  13   2   7        2.87        0.29      1.56 o 
  -8   3   7        0.23       -0.93      1.78 o 
  -7   3   7       30.84       33.23      2.56 o 
  -6   3   7        1.84        1.96      1.20 o 
  -5   3   7        6.30        6.36      1.09 o 
  -4   3   7        0.75       -0.86      1.28 o 
  -3   3   7      143.73      128.10      2.94 o 
  -2   3   7      371.29      353.52     12.11 o 
  -1   3   7       46.15       51.74      1.21 o 
   0   3   7      262.99      272.51      3.24 o 
   1   3   7      208.80      241.06      2.63 o 
   2   3   7        6.04        9.08      0.50 o 
   3   3   7     1138.69     1158.93     10.63 o 
   4   3   7      590.18      590.67      5.16 o 
   5   3   7      250.47      288.78      2.62 o 
   6   3   7      205.39      197.02      2.39 o 
   7   3   7      120.47      129.26      1.97 o 
   8   3   7        1.49        0.93      0.59 o 
   9   3   7      103.28       95.23      1.91 o 
  10   3   7       96.39       87.87      2.06 o 
  11   3   7        3.30        4.81      1.05 o 
  12   3   7       16.61       11.81      1.71 o 
  13   3   7        0.75       -1.32      1.55 o 
  -8   4   7       23.16       27.10      2.39 o 
  -7   4   7        0.04        0.76      1.64 o 
  -6   4   7       15.83       12.31      1.81 o 
  -5   4   7        9.27        7.92      1.12 o 
  -4   4   7        1.93        2.58      0.93 o 
  -3   4   7       68.38       63.21      1.97 o 
  -2   4   7     1360.09     1298.71     26.99 o 
  -1   4   7      201.94      195.65      3.13 o 
   0   4   7      794.88      814.88      9.58 o 
   1   4   7      428.37      442.32      4.39 o 
   2   4   7      436.31      439.11      4.29 o 
   3   4   7       79.07       75.68      1.13 o 
   4   4   7     1364.57     1401.63     11.70 o 
   5   4   7      187.65      190.18      2.04 o 
   6   4   7      519.56      485.20      4.75 o 
   7   4   7      452.53      442.69      4.95 o 
   8   4   7       95.88      102.99      1.73 o 
   9   4   7        7.25        7.32      0.73 o 
  10   4   7      108.87      103.95      2.40 o 
  11   4   7       13.52       14.48      1.20 o 
  12   4   7       14.71       14.73      1.80 o 
  13   4   7        1.68        2.74      2.14 o 
  -7   5   7       21.84       23.71      2.11 o 
  -6   5   7       55.72       52.05      2.79 o 
  -5   5   7      148.27      139.73      4.47 o 
  -4   5   7       12.79       13.39      1.15 o 
  -3   5   7        8.08        6.71      1.74 o 
  -2   5   7      547.72      553.57      7.89 o 
  -1   5   7     1022.95     1001.46     14.64 o 
   0   5   7      623.12      625.38      8.35 o 
   1   5   7     1464.15     1441.91     15.91 o 
   2   5   7       25.30       21.37      0.60 o 
   3   5   7       16.52       15.52      0.62 o 
   4   5   7      288.61      284.29      2.91 o 
   5   5   7      289.59      279.09      3.14 o 
   6   5   7        0.99        0.72      0.61 o 
   7   5   7      276.55      279.49      4.38 o 
   8   5   7       27.52       31.88      1.33 o 
   9   5   7        0.11        0.76      0.76 o 
  10   5   7        7.40        9.99      1.31 o 
  11   5   7       18.69       23.02      1.57 o 
  12   5   7        0.05        1.13      2.09 o 
  13   5   7        1.83        0.85      2.23 o 
  -7   6   7       39.50       36.96      2.66 o 
  -6   6   7        2.83        2.61      1.58 o 
  -5   6   7      229.74      228.59      6.36 o 
  -4   6   7       45.24       44.98      1.82 o 
  -3   6   7       40.43       38.75      2.33 o 
  -2   6   7       25.28       24.87      1.11 o 
  -1   6   7      229.41      238.96      3.91 o 
   0   6   7        3.11        3.55      0.55 o 
   1   6   7      568.54      538.71      6.36 o 
   2   6   7       51.33       43.93      1.06 o 
   3   6   7       98.14      100.47      1.32 o 
   4   6   7       26.78       23.63      0.66 o 
   5   6   7      112.01      107.28      1.39 o 
   6   6   7      131.87      134.51      2.24 o 
   7   6   7        8.08        8.17      0.75 o 
   8   6   7       68.44       79.19      2.05 o 
   9   6   7        3.28        3.44      0.75 o 
  10   6   7        3.53        4.24      1.29 o 
  11   6   7        0.34        2.38      1.71 o 
  12   6   7        0.11       -1.03      1.22 o 
  13   6   7        0.00       -0.48      2.24 o 
  -7   7   7        0.46        0.65      1.51 o 
  -6   7   7       44.73       39.09      2.62 o 
  -5   7   7        3.84        3.17      1.53 o 
  -4   7   7      112.21      106.18      2.73 o 
  -3   7   7        1.92        3.15      1.50 o 
  -2   7   7        4.61        4.33      0.96 o 
  -1   7   7        5.74        3.20      0.95 o 
   0   7   7      137.12      140.96      2.04 o 
   1   7   7        0.71        0.15      0.59 o 
   2   7   7      156.05      164.86      2.22 o 
   3   7   7      168.33      167.05      2.03 o 
   4   7   7      113.86      118.51      1.55 o 
   5   7   7       50.84       46.37      0.98 o 
   6   7   7      129.62      126.55      2.19 o 
   7   7   7       58.79       55.15      1.46 o 
   8   7   7       11.48       12.13      1.27 o 
   9   7   7       12.66        9.96      0.93 o 
  10   7   7        9.39        9.20      1.47 o 
  11   7   7        0.31        0.21      1.22 o 
  12   7   7        1.60        1.58      2.34 o 
  13   7   7        0.32       -0.70      2.18 o 
  -6   8   7        7.82        7.48      1.73 o 
  -5   8   7      112.62      106.41      3.99 o 
  -4   8   7        0.55       -0.27      1.02 o 
  -3   8   7       79.79       73.13      4.23 o 
  -2   8   7       45.90       46.36      4.34 o 
  -1   8   7       72.05       70.83      1.75 o 
   0   8   7      289.54      273.08      4.18 o 
   1   8   7      863.85      878.61      9.15 o 
   2   8   7       91.44       99.40      1.70 o 
   3   8   7      266.59      260.28      2.90 o 
   4   8   7      368.90      360.55      3.80 o 
   5   8   7      103.50      104.86      1.48 o 
   6   8   7       27.72       28.52      1.12 o 
   7   8   7      108.48      106.72      2.07 o 
   8   8   7       29.08       25.80      1.19 o 
   9   8   7       31.10       31.31      2.02 o 
  10   8   7        3.93        4.89      1.08 o 
  11   8   7        1.10        1.23      1.38 o 
  12   8   7        0.73        0.51      1.39 o 
  13   8   7        2.57        3.46      2.44 o 
  -6   9   7        0.37       -1.40      1.59 o 
  -5   9   7      126.41      133.80      4.65 o 
  -4   9   7       25.55       25.46      1.61 o 
  -3   9   7      117.61      115.32      3.06 o 
  -2   9   7      142.64      149.45      5.61 o 
  -1   9   7       73.49       77.79      2.46 o 
   0   9   7       25.92       29.18      2.10 o 
   1   9   7      189.22      180.87      2.53 o 
   2   9   7      184.63      178.81      2.70 o 
   3   9   7      105.09       99.74      1.57 o 
   4   9   7      209.63      212.06      2.57 o 
   5   9   7       41.80       42.67      1.15 o 
   6   9   7        0.78        0.00      0.74 o 
   7   9   7       81.44       87.20      1.98 o 
   8   9   7       27.95       31.43      1.35 o 
   9   9   7        6.08        4.87      1.01 o 
  10   9   7        3.15        4.26      1.12 o 
  11   9   7        1.68        2.36      1.49 o 
  12   9   7        0.15        1.91      1.86 o 
  -5  10   7        5.71        5.55      1.81 o 
  -4  10   7       71.78       70.85      2.59 o 
  -3  10   7       14.66       19.47      1.67 o 
  -2  10   7       72.70       69.95      3.64 o 
  -1  10   7        9.06        7.86      0.97 o 
   0  10   7        3.70        4.50      0.80 o 
   1  10   7       25.30       25.26      1.12 o 
   2  10   7       61.80       60.33      1.66 o 
   3  10   7        2.23        0.96      0.69 o 
   4  10   7      105.17      101.01      2.02 o 
   5  10   7        3.26        3.84      0.66 o 
   6  10   7        1.79        3.64      1.06 o 
   7  10   7        1.10        0.72      0.92 o 
   8  10   7       14.16       19.06      1.25 o 
   9  10   7       38.22       35.63      1.64 o 
  10  10   7       18.61       13.45      1.25 o 
  11  10   7        0.04       -0.29      1.60 o 
  12  10   7        0.80       -0.77      1.51 o 
  -5  11   7        5.54        6.68      2.09 o 
  -4  11   7        0.38       -1.29      1.29 o 
  -3  11   7       24.50       22.64      1.73 o 
  -2  11   7        2.17        1.62      1.35 o 
  -1  11   7        9.06       10.91      1.09 o 
   0  11   7        6.78        5.36      0.93 o 
   1  11   7       62.86       58.10      1.65 o 
   2  11   7        9.83        9.36      0.87 o 
   3  11   7      145.27      149.12      2.41 o 
   4  11   7       35.49       34.45      1.92 o 
   5  11   7        0.35        0.39      0.69 o 
   6  11   7        9.38        9.41      0.98 o 
   7  11   7       20.99       20.74      1.29 o 
   8  11   7        0.86       -1.02      1.15 o 
   9  11   7        5.17        5.43      1.13 o 
  10  11   7       13.00       11.81      1.53 o 
  11  11   7        0.22       -0.33      1.73 o 
  -4  12   7       13.07       12.72      1.71 o 
  -3  12   7       18.49       18.68      1.79 o 
  -2  12   7       96.49      102.17      3.28 o 
  -1  12   7        2.38        1.49      1.03 o 
   0  12   7       52.44       57.58      1.79 o 
   1  12   7       55.07       54.93      1.71 o 
   2  12   7        6.20        5.67      0.99 o 
   3  12   7       88.06       85.84      1.91 o 
   4  12   7      108.31      113.08      3.18 o 
   5  12   7       14.83       13.34      1.10 o 
   6  12   7        0.29       -0.67      0.92 o 
   7  12   7       14.58       16.55      1.31 o 
   8  12   7        1.80        1.89      1.33 o 
   9  12   7        4.47        4.04      1.42 o 
  10  12   7        6.55        7.04      1.52 o 
  -3  13   7        1.26        1.29      2.00 o 
  -2  13   7       89.71       89.13      3.58 o 
  -1  13   7       36.75       40.61      2.65 o 
   0  13   7       39.49       41.78      1.68 o 
   1  13   7       45.24       44.13      1.66 o 
   2  13   7       16.91       12.64      1.20 o 
   3  13   7       34.88       32.80      1.26 o 
   4  13   7       92.47       90.88      1.92 o 
   5  13   7        5.03        5.48      1.05 o 
   6  13   7        3.79        3.72      1.02 o 
   7  13   7        8.07        8.61      1.26 o 
   8  13   7        4.55        6.32      1.50 o 
   9  13   7        0.31        0.99      1.40 o 
  -1  14   7       42.30       38.83      2.43 o 
   0  14   7        0.85       -1.16      1.16 o 
   1  14   7        9.47        9.24      1.26 o 
   2  14   7        2.49        1.05      0.98 o 
   3  14   7       10.39        9.82      1.14 o 
   4  14   7        0.42       -0.55      1.02 o 
   5  14   7        9.88       10.13      1.21 o 
   6  14   7        2.63       -0.40      1.22 o 
   7  14   7        2.03        3.55      1.57 o 
   8  14   7        3.54        5.56      2.21 o 
   2  15   7        0.17       -1.11      1.11 o 
   3  15   7        2.00        1.07      1.18 o 
   4  15   7       11.15       11.59      1.72 o 
   5  15   7        1.03       -0.25      1.31 o 
   0  -8   8       18.83       21.74      1.95 o 
   1  -8   8        0.81        0.23      1.22 o 
   2  -8   8        0.45       -0.65      1.30 o 
   3  -8   8        3.57        2.70      1.21 o 
   4  -8   8       41.83       44.75      2.17 o 
   5  -8   8        1.59        2.94      1.10 o 
   6  -8   8       39.64       40.82      3.07 o 
  -2  -7   8       64.96       67.41      8.93 o 
  -1  -7   8       32.31       33.98      2.12 o 
   0  -7   8       82.80       91.21      3.28 o 
   1  -7   8      153.46      150.87      3.18 o 
   2  -7   8       28.78       27.24      1.61 o 
   3  -7   8        0.34       -1.23      1.23 o 
   4  -7   8       38.31       34.52      1.44 o 
   5  -7   8       79.78       79.33      2.00 o 
   6  -7   8        9.73        9.05      1.09 o 
   7  -7   8       26.63       26.87      1.33 o 
   8  -7   8        0.31        0.50      1.30 o 
  -3  -6   8        0.03       -1.55      1.55 o 
  -2  -6   8       16.92       16.53      1.76 o 
  -1  -6   8       64.80       64.10      3.21 o 
   0  -6   8        0.01       -0.45      1.34 o 
   1  -6   8      174.31      166.20      3.52 o 
   2  -6   8      106.74      104.11      3.34 o 
   3  -6   8       19.92       19.54      1.19 o 
   4  -6   8        0.79        1.14      0.91 o 
   5  -6   8       62.33       62.07      1.73 o 
   6  -6   8        9.55       10.60      1.02 o 
   7  -6   8       92.26       91.05      2.44 o 
   8  -6   8       29.42       33.31      1.47 o 
   9  -6   8        0.18        0.17      1.24 o 
  -4  -5   8       37.66       48.99      3.85 o 
  -3  -5   8        4.47        4.34      1.34 o 
  -2  -5   8        0.92        2.55      1.14 o 
  -1  -5   8       14.79       13.15      1.51 o 
   0  -5   8       21.73       19.21      1.30 o 
   1  -5   8        6.66        5.35      1.04 o 
   2  -5   8       31.60       29.30      1.44 o 
   3  -5   8        8.45        8.54      1.03 o 
   4  -5   8        0.59       -0.39      0.79 o 
   5  -5   8       30.54       29.47      1.22 o 
   6  -5   8      157.31      152.69      2.50 o 
   7  -5   8        8.97        7.52      0.92 o 
   8  -5   8       28.06       29.79      1.21 o 
   9  -5   8       10.19        8.69      1.29 o 
  10  -5   8       10.08        9.07      1.36 o 
  -5  -4   8        4.33        6.56      2.71 o 
  -4  -4   8       27.44       35.39      3.51 o 
  -3  -4   8       39.71       46.43      2.50 o 
  -2  -4   8       16.13       18.68      1.35 o 
  -1  -4   8        3.85        4.67      1.07 o 
   0  -4   8       70.74       75.73      1.82 o 
   1  -4   8      117.12      116.70      2.50 o 
   2  -4   8       42.46       47.66      2.61 o 
   3  -4   8      129.80      130.98      2.45 o 
   4  -4   8       29.96       28.85      1.28 o 
   5  -4   8       59.81       58.59      1.61 o 
   6  -4   8       85.63       81.85      1.75 o 
   7  -4   8      104.08       99.84      1.92 o 
   8  -4   8        0.41        0.74      0.77 o 
   9  -4   8        5.74        6.75      0.93 o 
  10  -4   8        1.38       -0.04      1.10 o 
  11  -4   8        9.28        9.16      1.38 o 
  -5  -3   8       92.41       91.57      4.95 o 
  -4  -3   8        1.42        3.82      2.36 o 
  -3  -3   8      136.55      149.36      9.35 o 
  -2  -3   8      100.83      102.93      2.35 o 
  -1  -3   8       20.88       20.40      1.74 o 
   0  -3   8       14.35       17.90      0.99 o 
   1  -3   8      578.02      583.60      7.47 o 
   2  -3   8      136.53      140.80      2.46 o 
   3  -3   8      280.69      275.31      5.00 o 
   4  -3   8      206.08      198.10      2.80 o 
   5  -3   8       34.65       31.28      1.09 o 
   6  -3   8        0.21        0.40      0.69 o 
   7  -3   8      278.07      258.26      4.61 o 
   8  -3   8       55.25       60.35      1.52 o 
   9  -3   8       21.08       19.28      1.57 o 
  10  -3   8       13.85       15.80      1.38 o 
  11  -3   8        0.09       -0.48      1.11 o 
  12  -3   8        0.01       -0.01      1.20 o 
  -6  -2   8        1.40        2.46      2.43 o 
  -5  -2   8       79.02       82.35      4.77 o 
  -4  -2   8      100.60      108.30      5.00 o 
  -3  -2   8       23.29       25.22      3.86 o 
  -2  -2   8      265.61      273.02      7.84 o 
  -1  -2   8       21.60       18.27      1.13 o 
   0  -2   8        4.03        3.73      0.76 o 
   1  -2   8      287.73      292.39      4.52 o 
   2  -2   8      813.25      806.27     10.84 o 
   3  -2   8       95.95       97.27      1.93 o 
   4  -2   8      777.93      745.63      8.71 o 
   5  -2   8      114.76      114.07      1.90 o 
   6  -2   8        3.32        3.88      0.70 o 
   7  -2   8       27.04       28.53      1.15 o 
   8  -2   8      154.41      152.75      2.33 o 
   9  -2   8        7.17        7.21      0.88 o 
  10  -2   8       23.23       27.15      1.58 o 
  11  -2   8       10.04       12.20      1.29 o 
  12  -2   8        0.05       -0.82      1.13 o 
  -6  -1   8        0.11       -2.11      2.11 o 
  -5  -1   8        1.04       -0.17      2.01 o 
  -4  -1   8       13.84       15.80      2.53 o 
  -3  -1   8        3.52        4.20      1.86 o 
  -2  -1   8      185.75      194.80      3.21 o 
  -1  -1   8      222.65      222.36      3.48 o 
   0  -1   8       18.39       20.62      0.89 o 
   1  -1   8        9.31        9.84      0.76 o 
   2  -1   8      495.12      507.92      6.35 o 
   3  -1   8      666.67      642.01      7.85 o 
   4  -1   8       66.48       65.49      1.42 o 
   5  -1   8      143.96      146.49      2.18 o 
   6  -1   8        9.35        9.01      0.72 o 
   7  -1   8       30.62       31.62      1.76 o 
   8  -1   8       62.93       67.02      1.47 o 
   9  -1   8       84.10       83.39      1.65 o 
  10  -1   8        1.61        3.19      0.79 o 
  11  -1   8        9.60       11.58      1.26 o 
  12  -1   8        2.71        1.16      1.13 o 
  13  -1   8        0.50       -0.13      1.21 o 
  -6   0   8        2.97        4.90      2.19 o 
  -5   0   8        0.44       -0.22      1.99 o 
  -4   0   8        0.44        0.12      1.71 o 
  -3   0   8      148.86      151.03      5.33 o 
  -2   0   8       55.43       52.12      2.31 o 
  -1   0   8      119.10      120.04      2.27 o 
   0   0   8       95.16       91.08      2.59 o 
   1   0   8      116.24      125.28      2.36 o 
   2   0   8        6.44        4.90      0.61 o 
   3   0   8      508.01      528.05      5.70 o 
   4   0   8      291.98      292.79      3.52 o 
   5   0   8        0.54        0.68      0.54 o 
   6   0   8        2.05        3.59      0.61 o 
   7   0   8       48.46       45.72      1.22 o 
   8   0   8        0.54        1.06      0.63 o 
   9   0   8      120.88      113.61      1.91 o 
  10   0   8       63.84       62.03      1.59 o 
  11   0   8       13.39       13.02      1.26 o 
  12   0   8        8.66        9.52      2.07 o 
  13   0   8        4.43        3.06      2.06 o 
  -7   1   8       12.45       15.13      2.44 o 
  -6   1   8       60.21       58.61      3.65 o 
  -5   1   8       21.48       22.46      2.46 o 
  -4   1   8       12.10       13.42      2.13 o 
  -3   1   8       66.74       64.74      3.37 o 
  -2   1   8      705.70      735.09     12.23 o 
  -1   1   8        3.11        3.33      0.73 o 
   0   1   8      173.49      177.34      2.81 o 
   1   1   8       76.72       86.33      1.56 o 
   2   1   8       34.75       35.91      1.02 o 
   3   1   8      236.35      243.33      3.32 o 
   4   1   8      623.52      643.92      6.26 o 
   5   1   8        2.84        2.47      0.56 o 
   6   1   8      233.26      232.05      2.95 o 
   7   1   8       46.24       47.69      1.22 o 
   8   1   8      156.63      162.46      2.34 o 
   9   1   8        8.45       10.12      0.78 o 
  10   1   8       68.56       69.68      1.68 o 
  11   1   8        8.03        9.50      1.22 o 
  12   1   8        6.91        5.95      1.19 o 
  13   1   8        2.38        2.91      1.63 o 
  -7   2   8        3.74        4.14      2.21 o 
  -6   2   8       49.98       54.82      3.59 o 
  -5   2   8       44.24       45.54      3.26 o 
  -4   2   8        2.75        1.26      1.69 o 
  -3   2   8        5.23        6.81      1.80 o 
  -2   2   8      568.23      578.33      9.78 o 
  -1   2   8      416.52      401.73      4.65 o 
   0   2   8      302.29      293.15      3.57 o 
   1   2   8      102.90      108.79      1.57 o 
   2   2   8       15.84       13.32      0.62 o 
   3   2   8       35.70       39.09      1.08 o 
   4   2   8      550.71      531.36      5.25 o 
   5   2   8      740.40      756.42      8.79 o 
   6   2   8       14.70       13.81      0.66 o 
   7   2   8      257.13      270.04      3.31 o 
   8   2   8       32.96       37.39      1.04 o 
   9   2   8       57.24       56.27      1.40 o 
  10   2   8        0.14       -0.28      0.69 o 
  11   2   8        1.14        1.44      1.39 o 
  12   2   8        2.45        4.66      1.18 o 
  13   2   8        1.77        3.13      1.22 o 
  -7   3   8       25.30       27.44      2.64 o 
  -6   3   8        7.19        6.84      2.06 o 
  -5   3   8       27.30       25.00      1.62 o 
  -4   3   8        2.12        2.22      1.10 o 
  -3   3   8        7.64        7.59      1.15 o 
  -2   3   8       27.12       22.68      3.11 o 
  -1   3   8      568.92      570.35      6.75 o 
   0   3   8       32.67       36.90      1.09 o 
   1   3   8      709.89      682.51      6.60 o 
   2   3   8      210.14      195.32      2.46 o 
   3   3   8       69.48       66.18      1.38 o 
   4   3   8      199.42      180.25      1.85 o 
   5   3   8       45.25       42.93      1.07 o 
   6   3   8       80.07       83.75      1.36 o 
   7   3   8       53.18       62.21      1.21 o 
   8   3   8       43.90       46.57      1.12 o 
   9   3   8        3.61        2.67      0.67 o 
  10   3   8        0.18       -0.31      0.67 o 
  11   3   8        6.24        8.14      1.08 o 
  12   3   8        0.51       -1.03      2.01 o 
  13   3   8        0.29       -1.81      2.04 o 
  -7   4   8        1.31        0.33      1.78 o 
  -6   4   8       94.98       82.96      3.82 o 
  -5   4   8       11.27        9.37      2.43 o 
  -4   4   8        6.08        4.64      1.30 o 
  -3   4   8        3.52        2.14      1.30 o 
  -2   4   8      144.75      151.51      3.39 o 
  -1   4   8       12.29       11.86      1.10 o 
   0   4   8      559.45      551.69      6.81 o 
   1   4   8      238.17      242.61      3.04 o 
   2   4   8      147.38      158.94      1.99 o 
   3   4   8      239.98      240.06      2.46 o 
   4   4   8      460.85      473.31      4.34 o 
   5   4   8       26.92       27.83      0.75 o 
   6   4   8      307.31      281.47      3.06 o 
   7   4   8        9.54        7.94      0.96 o 
   8   4   8       23.11       25.31      0.96 o 
   9   4   8       19.56       16.87      1.18 o 
  10   4   8        8.06        9.28      1.34 o 
  11   4   8        0.07       -0.48      1.12 o 
  12   4   8        5.64        7.48      2.29 o 
  13   4   8        6.37        1.25      2.26 o 
  -7   5   8        7.59       10.96      2.04 o 
  -6   5   8       55.97       53.64      3.14 o 
  -5   5   8      115.81      109.92      2.95 o 
  -4   5   8        9.19        9.39      1.22 o 
  -3   5   8      101.78       98.37      3.09 o 
  -2   5   8      137.45      137.42      4.98 o 
  -1   5   8      165.93      152.32      4.48 o 
   0   5   8      109.03      123.99      3.76 o 
   1   5   8      494.05      490.89      6.11 o 
   2   5   8       21.96       24.50      0.75 o 
   3   5   8      198.39      201.18      2.33 o 
   4   5   8      547.68      528.35      4.79 o 
   5   5   8      574.03      565.26      5.10 o 
   6   5   8      122.72      124.01      1.75 o 
   7   5   8      395.16      387.37      4.01 o 
   8   5   8        9.40       11.32      1.05 o 
   9   5   8        5.17        4.94      0.98 o 
  10   5   8       32.90       38.48      3.33 o 
  11   5   8       17.97       17.85      1.55 o 
  12   5   8        0.19       -0.21      1.17 o 
  13   5   8        6.62        5.50      2.39 o 
  -6   6   8        3.22       -0.10      1.63 o 
  -5   6   8      122.64      121.94      4.45 o 
  -4   6   8        0.93        1.05      1.26 o 
  -3   6   8      155.77      146.99      3.37 o 
  -2   6   8      175.18      170.79      4.04 o 
  -1   6   8      138.30      128.53      3.05 o 
   0   6   8       50.61       41.63      1.82 o 
   1   6   8      620.63      611.74      7.20 o 
   2   6   8      284.52      274.74      3.58 o 
   3   6   8       63.90       51.03      1.16 o 
   4   6   8       49.36       50.12      1.07 o 
   5   6   8      124.21      121.38      1.71 o 
   6   6   8       18.67       21.42      0.85 o 
   7   6   8      168.06      176.74      2.42 o 
   8   6   8      102.63      108.32      2.47 o 
   9   6   8        4.56        5.91      1.03 o 
  10   6   8        2.07        4.31      0.96 o 
  11   6   8       13.71       15.69      1.64 o 
  12   6   8        8.74        6.81      1.48 o 
  13   6   8        0.78        0.60      2.38 o 
  -6   7   8        8.30       10.18      1.94 o 
  -5   7   8       33.74       36.70      2.53 o 
  -4   7   8      105.82      103.24      2.85 o 
  -3   7   8       11.11       11.25      1.33 o 
  -2   7   8       64.48       64.61      2.22 o 
  -1   7   8        7.67        7.82      1.07 o 
   0   7   8      135.16      142.74      4.16 o 
   1   7   8       33.96       35.07      1.28 o 
   2   7   8      550.85      529.31      6.39 o 
   3   7   8        6.37        7.85      0.65 o 
   4   7   8       89.83       87.40      1.45 o 
   5   7   8       49.95       50.72      1.13 o 
   6   7   8       52.68       48.55      1.67 o 
   7   7   8        0.30       -0.46      0.68 o 
   8   7   8       29.98       32.98      2.18 o 
   9   7   8       22.64       19.37      1.96 o 
  10   7   8        0.22        0.31      0.93 o 
  11   7   8        3.01        2.45      1.37 o 
  12   7   8        4.36        1.69      1.44 o 
  13   7   8        0.83       -0.10      2.41 o 
  -6   8   8       22.22       20.00      2.26 o 
  -5   8   8       33.70       31.60      2.44 o 
  -4   8   8       30.55       27.42      1.87 o 
  -3   8   8      175.45      177.39      3.97 o 
  -2   8   8        1.80        0.37      1.06 o 
  -1   8   8       24.08       23.51      1.45 o 
   0   8   8       48.63       53.44      3.03 o 
   1   8   8      142.71      146.67      2.41 o 
   2   8   8       94.03       85.55      1.81 o 
   3   8   8      414.91      419.36      4.32 o 
   4   8   8        0.80        1.09      0.52 o 
   5   8   8       53.36       52.63      1.19 o 
   6   8   8       90.75       85.60      1.76 o 
   7   8   8       61.78       56.98      1.58 o 
   8   8   8        6.61        6.16      1.69 o 
   9   8   8       24.57       24.61      1.64 o 
  10   8   8       18.98       17.78      1.45 o 
  11   8   8        0.01        0.07      1.50 o 
  12   8   8        0.95        1.47      1.42 o 
  13   8   8        0.39        2.06      1.66 o 
  -5   9   8       26.45       23.16      2.41 o 
  -4   9   8       19.57       21.01      1.62 o 
  -3   9   8      125.61      120.34      3.25 o 
  -2   9   8      176.95      174.23      7.31 o 
  -1   9   8       36.10       35.30      1.94 o 
   0   9   8      139.80      138.01      2.70 o 
   1   9   8      366.74      353.61      5.35 o 
   2   9   8        7.77        9.01      0.76 o 
   3   9   8      390.78      375.51      4.44 o 
   4   9   8      278.77      284.72      3.22 o 
   5   9   8        1.63        2.41      0.70 o 
   6   9   8       34.65       32.91      1.73 o 
   7   9   8       41.10       43.23      1.51 o 
   8   9   8        9.46       10.38      1.23 o 
   9   9   8        8.67        9.42      1.18 o 
  10   9   8       20.38       22.33      1.32 o 
  11   9   8        0.63        0.63      1.52 o 
  12   9   8        0.59       -1.52      1.54 o 
  -5  10   8        6.64        8.66      2.11 o 
  -4  10   8       14.41       15.53      1.65 o 
  -3  10   8        5.53        4.68      1.49 o 
  -2  10   8      176.33      174.75      4.12 o 
  -1  10   8        2.64        2.48      1.29 o 
   0  10   8       88.47       91.14      2.22 o 
   1  10   8      125.08      125.39      2.35 o 
   2  10   8      195.09      184.16      2.70 o 
   3  10   8        2.13        1.59      0.72 o 
   4  10   8       79.49       79.94      1.69 o 
   5  10   8       44.22       46.03      1.23 o 
   6  10   8        0.08       -0.45      0.80 o 
   7  10   8       11.11       11.18      1.24 o 
   8  10   8       12.61       12.69      1.18 o 
   9  10   8        6.34        6.71      1.10 o 
  10  10   8       52.15       55.81      1.88 o 
  11  10   8        7.04        7.53      1.79 o 
  12  10   8        0.15        1.75      1.73 o 
  -4  11   8        3.84        5.55      2.03 o 
  -3  11   8       20.77       25.13      1.85 o 
  -2  11   8       37.21       33.23      2.30 o 
  -1  11   8       60.96       56.16      2.55 o 
   0  11   8        2.58        0.09      1.01 o 
   1  11   8        0.56       -0.05      0.82 o 
   2  11   8        0.84       -0.30      0.83 o 
   3  11   8        6.16        7.70      0.88 o 
   4  11   8       15.63       14.10      0.97 o 
   5  11   8       48.24       53.58      1.78 o 
   6  11   8        9.71        8.01      1.01 o 
   7  11   8        0.33        0.51      0.96 o 
   8  11   8        4.63        4.94      1.25 o 
   9  11   8       12.71       12.42      1.49 o 
  10  11   8        0.93        0.93      1.14 o 
  11  11   8        4.53        4.77      1.88 o 
  -3  12   8       24.20       25.65      2.06 o 
  -2  12   8       13.85       10.61      1.72 o 
  -1  12   8       43.85       43.49      2.29 o 
   0  12   8       20.35       21.91      2.11 o 
   1  12   8        0.56       -0.99      0.99 o 
   2  12   8        0.83       -0.88      0.88 o 
   3  12   8        3.81        4.38      0.92 o 
   4  12   8       20.94       23.18      1.18 o 
   5  12   8       18.97       19.35      1.31 o 
   6  12   8       59.74       63.44      2.06 o 
   7  12   8        3.44        1.86      0.93 o 
   8  12   8        0.37        0.06      1.25 o 
   9  12   8        3.12        3.05      1.34 o 
  10  12   8        3.06        1.22      1.38 o 
  -2  13   8       24.50       28.04      2.15 o 
  -1  13   8        4.21        5.88      1.61 o 
   0  13   8       77.92       82.37      2.47 o 
   1  13   8       24.85       25.05      1.40 o 
   2  13   8        0.17       -0.70      0.96 o 
   3  13   8        2.64        2.25      1.03 o 
   4  13   8       11.96       13.19      1.32 o 
   5  13   8        7.89        7.51      1.25 o 
   6  13   8       13.02       14.05      1.38 o 
   7  13   8        7.84        8.48      1.32 o 
   8  13   8        0.01       -0.83      1.38 o 
   9  13   8        1.87        0.75      1.43 o 
   0  14   8        8.86        9.72      1.78 o 
   1  14   8       35.88       42.75      1.96 o 
   2  14   8        2.49        4.09      1.15 o 
   3  14   8        9.11        9.35      1.30 o 
   4  14   8       19.59       18.37      1.32 o 
   5  14   8       10.74       11.03      1.36 o 
   6  14   8        0.69       -0.71      1.19 o 
   7  14   8        1.44        3.97      1.56 o 
   8  14   8        0.27       -1.40      1.45 o 
   3  15   8        1.53        2.26      1.25 o 
   4  15   8        0.53        0.09      1.46 o 
   5  15   8       16.34       15.82      1.57 o 
   0  -7   9        5.38        3.98      1.91 o 
   1  -7   9        5.11        4.93      1.60 o 
   2  -7   9       21.01       22.88      1.95 o 
   3  -7   9       35.86       33.02      1.86 o 
   4  -7   9       41.37       39.92      1.72 o 
   5  -7   9        3.30        2.39      1.30 o 
   6  -7   9       91.50       88.72      2.19 o 
  -1  -6   9       18.07       19.68      1.88 o 
   0  -6   9       34.72       38.51      2.23 o 
   1  -6   9      223.45      217.27      4.74 o 
   2  -6   9        3.85        3.48      1.30 o 
   3  -6   9      138.84      131.88      2.72 o 
   4  -6   9       80.80       74.15      2.00 o 
   5  -6   9       22.85       22.29      1.28 o 
   6  -6   9        4.59        3.40      1.02 o 
   7  -6   9       96.24       96.10      2.14 o 
   8  -6   9        5.96        8.30      1.07 o 
  -2  -5   9       87.01       95.63      3.03 o 
  -1  -5   9       13.73       13.35      1.60 o 
   0  -5   9        3.28        4.15      1.44 o 
   1  -5   9       95.45       95.08      3.10 o 
   2  -5   9      184.25      184.75      3.47 o 
   3  -5   9        4.23        2.86      1.32 o 
   4  -5   9       50.62       44.25      1.51 o 
   5  -5   9        0.83        0.00      0.88 o 
   6  -5   9        1.61        1.02      0.92 o 
   7  -5   9       15.56       14.27      1.11 o 
   8  -5   9       46.15       45.58      1.50 o 
   9  -5   9        2.75        3.96      1.04 o 
  10  -5   9        9.96        9.75      1.45 o 
  -3  -4   9        0.38        1.84      2.43 o 
  -2  -4   9       25.05       26.22      1.53 o 
  -1  -4   9        1.83        2.76      1.29 o 
   0  -4   9        5.51        3.95      1.30 o 
   1  -4   9        4.29        4.89      1.13 o 
   2  -4   9       44.66       43.45      1.67 o 
   3  -4   9       48.00       46.45      1.87 o 
   4  -4   9        0.03       -0.81      0.81 o 
   5  -4   9        4.71        5.33      0.91 o 
   6  -4   9        0.60       -0.81      0.81 o 
   7  -4   9       11.81        9.38      0.99 o 
   8  -4   9       12.83       12.09      1.01 o 
   9  -4   9       61.01       59.79      2.14 o 
  10  -4   9        0.39        0.89      1.28 o 
  -4  -3   9        0.64        0.78      2.56 o 
  -3  -3   9       45.19       52.83      3.77 o 
  -2  -3   9       24.52       26.21      1.45 o 
  -1  -3   9        0.32        0.01      0.99 o 
   0  -3   9       20.81       21.78      1.33 o 
   1  -3   9      111.22      109.80      2.48 o 
   2  -3   9        6.97        6.01      1.05 o 
   3  -3   9      182.45      184.16      5.15 o 
   4  -3   9       35.47       33.88      1.20 o 
   5  -3   9       20.94       19.87      1.14 o 
   6  -3   9       19.03       17.11      1.00 o 
   7  -3   9       90.31       87.68      1.86 o 
   8  -3   9       23.33       28.19      1.32 o 
   9  -3   9       25.25       25.03      1.83 o 
  10  -3   9       21.45       20.51      1.52 o 
  11  -3   9        0.30       -0.77      1.21 o 
  -5  -2   9       16.04       14.89      2.99 o 
  -4  -2   9       14.42       10.17      2.79 o 
  -2  -2   9      335.83      342.25      5.98 o 
  -1  -2   9        8.71        9.19      1.12 o 
   0  -2   9       67.87       62.71      1.89 o 
   1  -2   9      159.05      156.87      3.16 o 
   2  -2   9       47.76       43.06      1.80 o 
   3  -2   9      175.68      185.49      3.00 o 
   4  -2   9      535.57      538.35     10.09 o 
   5  -2   9        3.76        5.07      0.89 o 
   6  -2   9       34.56       34.11      1.17 o 
   7  -2   9       17.46       19.58      0.99 o 
   8  -2   9       56.93       60.17      1.60 o 
   9  -2   9       10.60        8.96      0.92 o 
  10  -2   9       31.65       34.99      1.43 o 
  11  -2   9        0.09       -0.54      1.66 o 
  12  -2   9        1.63        1.36      1.24 o 
  -5  -1   9       20.56       20.97      3.02 o 
  -4  -1   9       50.29       52.71      3.85 o 
  -3  -1   9        0.07        1.26      2.21 o 
  -2  -1   9      296.42      302.77     10.18 o 
  -1  -1   9       96.33       97.81      2.28 o 
   0  -1   9      208.14      204.02      3.36 o 
   1  -1   9      153.85      147.63      2.35 o 
   2  -1   9       41.79       41.58      1.31 o 
   3  -1   9        0.11       -0.45      0.74 o 
   4  -1   9      246.83      229.62      3.40 o 
   5  -1   9      151.59      147.40      3.41 o 
   6  -1   9       54.77       55.88      1.42 o 
   7  -1   9        7.07       10.55      0.83 o 
   8  -1   9        8.66        7.94      0.84 o 
   9  -1   9       34.01       30.07      1.14 o 
  10  -1   9        9.46        9.34      0.99 o 
  11  -1   9       10.15       12.09      1.35 o 
  12  -1   9        0.05       -1.14      1.14 o 
  -5   0   9        3.03        2.16      2.28 o 
  -4   0   9        0.65        1.91      2.18 o 
  -3   0   9       30.79       32.20      2.86 o 
  -2   0   9        0.29       -0.41      1.09 o 
  -1   0   9      130.40      134.97      2.59 o 
   0   0   9       11.68       13.09      1.03 o 
   1   0   9       55.72       55.59      1.48 o 
   2   0   9        4.19        2.24      0.72 o 
   3   0   9      158.23      165.53      2.39 o 
   4   0   9       61.13       59.46      1.63 o 
   5   0   9      415.22      408.62      4.77 o 
   6   0   9      287.25      268.13      3.43 o 
   7   0   9        0.32        0.11      0.65 o 
   8   0   9        5.73        6.40      0.76 o 
   9   0   9       24.82       20.13      1.02 o 
  10   0   9       14.00       10.91      0.89 o 
  11   0   9        3.24        3.18      1.16 o 
  12   0   9        4.15        1.65      1.19 o 
  13   0   9        0.14        1.01      1.66 o 
  -6   1   9       18.87       18.71      2.71 o 
  -5   1   9        1.13        0.33      1.94 o 
  -4   1   9        0.56       -1.81      1.81 o 
  -3   1   9       10.52       10.03      2.19 o 
  -2   1   9       81.82       77.86      3.80 o 
  -1   1   9       33.08       37.37      1.37 o 
   0   1   9      580.14      598.72      7.61 o 
   1   1   9      241.97      238.82      3.48 o 
   2   1   9        3.69        4.16      0.71 o 
   3   1   9       81.48       89.13      1.62 o 
   4   1   9     1138.21     1140.83     10.73 o 
   5   1   9       75.07       66.61      1.45 o 
   6   1   9      292.97      292.59      3.61 o 
   7   1   9      104.87      108.33      1.89 o 
   8   1   9       18.45       17.35      0.89 o 
   9   1   9      131.21      122.34      2.07 o 
  10   1   9       69.11       71.61      2.33 o 
  11   1   9        1.50        0.74      0.83 o 
  12   1   9       11.91       11.65      1.36 o 
  13   1   9        3.03        2.48      1.48 o 
  -6   2   9       52.12       55.55      3.84 o 
  -5   2   9       71.82       76.02      4.09 o 
  -4   2   9        4.05        1.66      1.91 o 
  -3   2   9      105.00      103.20      4.30 o 
  -2   2   9      220.97      226.53      6.88 o 
  -1   2   9       95.46       88.45      2.31 o 
   0   2   9      508.36      525.83      6.76 o 
   1   2   9      842.70      831.24     10.14 o 
   2   2   9       17.82       13.34      0.76 o 
   3   2   9      118.53      116.06      1.83 o 
   4   2   9      364.37      377.52      3.98 o 
   5   2   9      150.79      162.71      2.32 o 
   6   2   9      245.44      245.22      3.13 o 
   7   2   9      109.47      114.18      1.92 o 
   8   2   9        3.15        2.26      0.66 o 
   9   2   9       31.42       30.44      1.38 o 
  10   2   9       61.99       67.14      1.61 o 
  11   2   9       41.59       43.95      1.73 o 
  12   2   9        0.02        1.00      1.39 o 
  13   2   9       11.00       12.19      2.47 o 
  -6   3   9       36.78       29.50      2.87 o 
  -5   3   9      217.29      211.41      6.79 o 
  -4   3   9       27.80       29.14      2.56 o 
  -3   3   9      103.56      102.39      2.96 o 
  -2   3   9       82.77       82.26      2.55 o 
  -1   3   9       73.49       74.99      2.40 o 
   0   3   9       12.28       16.14      1.20 o 
   1   3   9      634.72      634.68      7.00 o 
   2   3   9        2.24        2.35      0.55 o 
   3   3   9      287.87      269.87      3.26 o 
   4   3   9      341.44      343.24      3.91 o 
   5   3   9      319.03      321.84      4.41 o 
   6   3   9        0.71       -0.61      0.61 o 
   7   3   9      223.27      238.86      3.39 o 
   8   3   9       20.89       24.52      1.16 o 
   9   3   9        2.69        2.73      0.91 o 
  10   3   9        1.80       -0.85      0.85 o 
  11   3   9        3.15        2.45      0.94 o 
  12   3   9        7.21        5.78      1.74 o 
  13   3   9        2.06       -0.63      1.40 o 
  -6   4   9        1.51        1.25      1.84 o 
  -5   4   9       55.37       55.77      3.37 o 
  -4   4   9       85.09       79.40      2.64 o 
  -3   4   9       24.79       26.01      2.13 o 
  -2   4   9       49.37       49.24      2.01 o 
  -1   4   9       23.18       25.53      1.75 o 
   0   4   9      248.70      266.36      3.81 o 
   1   4   9       22.75       19.10      0.87 o 
   2   4   9      305.43      311.61      3.41 o 
   3   4   9       93.35       84.74      1.94 o 
   4   4   9       90.89       88.28      1.33 o 
   5   4   9      112.91      115.96      1.56 o 
   6   4   9      197.05      181.10      2.53 o 
   7   4   9       43.96       39.84      1.23 o 
   8   4   9       68.95       69.15      1.56 o 
   9   4   9       30.27       26.33      1.85 o 
  10   4   9        3.53        2.64      0.88 o 
  11   4   9        1.43        0.71      0.99 o 
  12   4   9        2.06        0.98      1.03 o 
  13   4   9        0.84        1.30      1.48 o 
  -6   5   9        9.57        7.21      2.06 o 
  -5   5   9       27.24       23.19      1.74 o 
  -4   5   9       26.96       27.28      1.73 o 
  -3   5   9       48.89       42.72      2.06 o 
  -2   5   9        1.55        1.59      1.10 o 
  -1   5   9        1.84        1.81      1.05 o 
   0   5   9      370.90      365.80      6.65 o 
   1   5   9      675.67      677.14      9.22 o 
   2   5   9      172.09      170.74      2.73 o 
   3   5   9      870.26      881.55      8.25 o 
   4   5   9       53.68       50.99      1.55 o 
   5   5   9       10.26       12.10      0.68 o 
   6   5   9       63.49       61.70      1.90 o 
   7   5   9       49.56       47.11      1.16 o 
   8   5   9       11.66        9.88      0.81 o 
   9   5   9      114.02      108.71      2.19 o 
  10   5   9        9.73        8.41      1.30 o 
  11   5   9        2.58        2.19      1.08 o 
  12   5   9       11.02       14.30      1.63 o 
  13   5   9        1.72        2.16      2.38 o 
  -6   6   9        7.51        8.46      2.13 o 
  -5   6   9       60.16       58.10      2.76 o 
  -4   6   9       34.27       36.61      3.46 o 
  -3   6   9      151.57      143.84      3.57 o 
  -2   6   9       37.53       32.55      1.71 o 
  -1   6   9       24.78       24.63      1.47 o 
   0   6   9      149.74      146.67      3.54 o 
   1   6   9      630.53      609.50      8.41 o 
   2   6   9       49.86       49.78      1.60 o 
   3   6   9      377.07      376.91      4.28 o 
   4   6   9      431.86      423.28      5.47 o 
   5   6   9        0.67        1.31      0.55 o 
   6   6   9       37.20       37.48      1.14 o 
   7   6   9      113.93      118.26      2.04 o 
   8   6   9        5.27        4.64      0.83 o 
   9   6   9       86.39       88.76      2.01 o 
  10   6   9       44.16       50.93      2.45 o 
  11   6   9        0.18        1.56      1.38 o 
  12   6   9        4.81        4.80      1.50 o 
  13   6   9        3.72        1.43      2.44 o 
  -5   7   9       10.48       10.22      2.06 o 
  -4   7   9       38.42       39.38      1.96 o 
  -3   7   9       36.52       31.03      1.77 o 
  -2   7   9      227.66      229.36      4.78 o 
  -1   7   9        1.20        1.86      1.07 o 
   0   7   9       59.17       53.30      2.08 o 
   1   7   9      104.50       99.00      2.26 o 
   2   7   9       23.69       25.24      1.07 o 
   3   7   9      119.15      114.38      1.84 o 
   4   7   9      168.62      166.71      2.36 o 
   5   7   9       14.80       16.50      0.85 o 
   6   7   9        1.90        1.02      0.65 o 
   7   7   9        2.11        0.69      0.65 o 
   8   7   9       58.95       64.65      1.75 o 
   9   7   9        0.85       -0.01      0.86 o 
  10   7   9        9.37       15.02      1.67 o 
  11   7   9        1.27        0.14      1.42 o 
  12   7   9        0.37       -1.08      1.38 o 
  13   7   9        0.05       -0.56      1.40 o 
  -5   8   9        0.44       -0.25      1.74 o 
  -4   8   9       17.07       16.21      2.01 o 
  -3   8   9        6.07        6.56      1.76 o 
  -2   8   9       89.81       90.47      2.81 o 
  -1   8   9       41.04       40.44      2.09 o 
   0   8   9        1.36        1.15      1.11 o 
   1   8   9       13.90       13.97      1.06 o 
   2   8   9        1.85        0.96      0.73 o 
   3   8   9       91.29       92.52      1.92 o 
   4   8   9        0.11       -0.61      0.61 o 
   5   8   9        8.36        8.77      0.77 o 
   6   8   9        0.38       -0.37      0.67 o 
   7   8   9        7.56        6.37      0.77 o 
   8   8   9        8.38        9.49      1.09 o 
   9   8   9       40.24       39.24      1.76 o 
  10   8   9        0.09       -0.62      0.90 o 
  11   8   9        0.88        2.23      1.53 o 
  12   8   9        1.39        0.44      1.50 o 
  13   8   9        1.18        0.49      1.48 o 
  -4   9   9        0.48        0.62      2.36 o 
  -3   9   9      128.52      132.18      3.51 o 
  -2   9   9       21.58       25.65      1.77 o 
  -1   9   9       71.48       71.95      2.57 o 
   0   9   9       53.58       55.62      3.07 o 
   1   9   9        8.98        8.51      1.39 o 
   2   9   9       31.16       30.07      1.20 o 
   3   9   9       52.06       57.19      3.04 o 
   4   9   9      132.18      137.04      2.50 o 
   5   9   9       59.32       55.73      1.43 o 
   6   9   9       96.28       93.80      2.00 o 
   7   9   9       32.32       31.91      1.17 o 
   8   9   9        0.03        0.13      0.90 o 
   9   9   9       21.77       22.36      1.54 o 
  10   9   9        6.86        8.82      1.13 o 
  11   9   9        0.17       -1.39      1.52 o 
  12   9   9        2.32        2.03      1.64 o 
  -4  10   9        5.84        6.20      1.52 o 
  -3  10   9       15.77       14.47      1.62 o 
  -2  10   9      158.94      154.28      3.92 o 
  -1  10   9        0.03        0.09      1.32 o 
   0  10   9      184.13      178.10      4.24 o 
   1  10   9       57.91       60.15      2.00 o 
   2  10   9        6.67        4.54      1.04 o 
   3  10   9       76.32       71.24      1.82 o 
   4  10   9      256.71      256.60      3.82 o 
   5  10   9        3.76        3.90      0.80 o 
   6  10   9      141.43      140.98      2.59 o 
   7  10   9       52.86       55.26      1.73 o 
   8  10   9        2.77        2.18      1.12 o 
   9  10   9        2.00        2.49      1.05 o 
  10  10   9        0.12       -1.17      1.17 o 
  11  10   9        0.06        0.53      2.72 o 
  12  10   9        0.02       -0.15      1.67 o 
  -3  11   9        4.79        6.03      1.50 o 
  -2  11   9       17.05       17.06      1.76 o 
  -1  11   9       30.26       30.51      2.04 o 
   0  11   9       37.82       36.36      2.60 o 
   1  11   9      113.08      114.74      3.09 o 
   2  11   9       20.96       19.27      1.41 o 
   3  11   9        2.03        2.03      0.93 o 
   4  11   9       44.02       41.57      1.55 o 
   5  11   9       49.33       51.53      3.14 o 
   6  11   9        3.85        4.51      1.00 o 
   7  11   9       16.54       17.27      1.24 o 
   8  11   9        3.47        2.11      1.03 o 
   9  11   9        0.35        0.43      1.23 o 
  10  11   9        1.03        1.24      1.33 o 
  11  11   9        0.73        2.08      2.44 o 
  -2  12   9        0.11       -1.46      1.46 o 
  -1  12   9        8.59        9.45      1.74 o 
   0  12   9       16.08       17.04      1.43 o 
   1  12   9       18.43       19.71      1.49 o 
   2  12   9       16.99       18.42      1.47 o 
   3  12   9       34.15       34.60      1.51 o 
   4  12   9       16.35       14.86      1.22 o 
   5  12   9        8.70       10.29      1.80 o 
   6  12   9        3.66        2.31      1.38 o 
   7  12   9        0.16       -0.97      0.97 o 
   8  12   9        1.03        0.11      1.07 o 
   9  12   9        2.49        3.23      1.32 o 
  10  12   9        0.04       -0.95      1.32 o 
  -1  13   9        0.22        0.85      1.66 o 
   0  13   9       53.66       54.42      3.75 o 
   1  13   9       11.98       12.40      1.46 o 
   2  13   9       15.15       17.00      1.50 o 
   3  13   9       15.89       16.99      2.13 o 
   4  13   9       12.81       15.26      1.34 o 
   5  13   9        7.09        6.45      1.47 o 
   6  13   9       36.24       35.37      1.97 o 
   7  13   9       10.00       10.24      1.31 o 
   8  13   9        0.41        0.26      1.38 o 
   9  13   9        4.08        5.26      1.25 o 
   1  14   9       38.46       39.89      1.91 o 
   2  14   9        6.16        5.57      1.76 o 
   3  14   9       27.20       31.18      3.19 o 
   4  14   9        3.37        4.57      1.39 o 
   5  14   9        1.69        1.48      1.99 o 
   6  14   9       11.22       11.21      1.42 o 
   7  14   9       17.52       19.53      2.04 o 
   1  -6  10       36.36       37.12      2.31 o 
   2  -6  10        0.37        1.14      1.57 o 
   3  -6  10       76.95       74.76      2.38 o 
   4  -6  10       19.06       18.71      1.43 o 
   5  -6  10        0.03       -1.01      1.18 o 
   6  -6  10        5.52        3.69      1.10 o 
  -1  -5  10        1.14        2.49      1.47 o 
   0  -5  10       21.64       25.35      1.97 o 
   1  -5  10       42.82       41.26      2.28 o 
   2  -5  10        1.14       -1.18      1.18 o 
   3  -5  10      136.84      133.64      2.73 o 
   4  -5  10      168.81      159.37      3.74 o 
   5  -5  10        2.45        2.09      1.02 o 
   6  -5  10        0.46       -0.31      0.98 o 
   7  -5  10       32.51       33.66      1.46 o 
   8  -5  10       50.81       52.77      1.71 o 
  -1  -4  10       16.43       18.55      1.70 o 
   0  -4  10        5.92        6.42      1.53 o 
   1  -4  10        8.29        5.50      1.51 o 
   2  -4  10       65.47       60.23      2.11 o 
   3  -4  10        9.01        5.88      1.26 o 
   4  -4  10      164.67      160.84      3.13 o 
   5  -4  10      125.67      123.13      2.42 o 
   6  -4  10        0.95        0.07      0.91 o 
   7  -4  10        0.25       -0.43      0.92 o 
   8  -4  10       25.61       26.58      1.33 o 
   9  -4  10        9.79       10.08      1.09 o 
  10  -4  10       12.42       17.32      1.65 o 
  -3  -3  10        5.36        4.87      2.81 o 
  -2  -3  10       18.27       27.06      3.29 o 
  -1  -3  10      133.09      134.64      3.65 o 
   0  -3  10       22.05       26.12      3.56 o 
   1  -3  10        2.47        1.50      1.31 o 
   2  -3  10        3.46        1.72      1.08 o 
   3  -3  10      159.48      155.89      3.09 o 
   4  -3  10       46.05       47.02      1.75 o 
   5  -3  10       46.24       41.72      1.62 o 
   6  -3  10       19.77       19.52      1.15 o 
   7  -3  10        5.56        5.64      0.92 o 
   8  -3  10       15.89       14.67      1.09 o 
   9  -3  10       53.86       49.32      1.82 o 
  10  -3  10        4.71        5.17      1.07 o 
  11  -3  10       15.95       16.12      1.62 o 
  -3  -2  10       38.69       42.81      3.62 o 
  -2  -2  10       41.69       42.23      3.47 o 
  -1  -2  10       54.40       57.06      2.44 o 
   0  -2  10      186.99      195.35      5.75 o 
   1  -2  10        1.92        0.93      1.17 o 
   2  -2  10       11.22       12.70      1.24 o 
   3  -2  10       82.77       80.37      2.36 o 
   4  -2  10      190.27      188.36      4.37 o 
   5  -2  10       21.83       21.80      1.11 o 
   6  -2  10      102.16       97.13      2.00 o 
   7  -2  10        8.22        7.11      0.92 o 
   8  -2  10        7.05        6.65      0.93 o 
   9  -2  10       12.87       11.28      1.03 o 
  10  -2  10       34.21       36.91      1.52 o 
  11  -2  10        2.38        3.21      1.29 o 
  -4  -1  10       10.30       10.70      2.72 o 
  -3  -1  10       52.84       46.42      3.57 o 
  -2  -1  10       72.25       59.99      4.02 o 
  -1  -1  10        0.06       -0.28      1.01 o 
   0  -1  10      284.03      284.14      6.25 o 
   1  -1  10      116.85      114.32      3.01 o 
   2  -1  10        3.90        3.71      0.88 o 
   3  -1  10       54.40       58.82      2.25 o 
   4  -1  10      200.24      207.71      4.19 o 
   5  -1  10       36.70       37.25      1.24 o 
   6  -1  10      180.25      182.76      2.87 o 
   7  -1  10       74.31       79.48      1.79 o 
   8  -1  10        0.42       -0.78      0.78 o 
   9  -1  10        3.21        2.47      0.85 o 
  10  -1  10        9.40       10.72      0.99 o 
  11  -1  10        8.13        6.55      1.33 o 
  12  -1  10        0.88        2.03      1.55 o 
  -4   0  10        0.19       -1.46      2.14 o 
  -3   0  10       34.83       39.37      3.27 o 
  -2   0  10       39.57       39.17      3.16 o 
  -1   0  10      127.86      125.81      4.53 o 
   0   0  10        3.87        3.33      0.99 o 
   1   0  10      158.29      148.97      2.82 o 
   2   0  10        1.31        1.12      0.75 o 
   3   0  10       25.90       25.93      2.04 o 
   4   0  10       84.94       83.11      1.93 o 
   5   0  10      129.22      134.55      2.39 o 
   6   0  10        0.07        0.23      0.72 o 
   7   0  10      127.02      133.16      2.24 o 
   8   0  10        1.29        2.09      0.85 o 
   9   0  10        0.27        0.35      0.78 o 
  10   0  10        0.64        0.62      0.81 o 
  11   0  10       17.63       16.71      1.19 o 
  12   0  10        1.53       -1.23      1.44 o 
  -4   1  10       14.36       20.52      2.79 o 
  -3   1  10        0.49        0.00      2.08 o 
  -2   1  10       36.40       38.16      3.06 o 
  -1   1  10        5.09        4.70      1.16 o 
   0   1  10      179.71      190.53      3.25 o 
   1   1  10       43.48       42.04      1.55 o 
   2   1  10      257.41      249.88      3.92 o 
   3   1  10       25.36       25.72      1.40 o 
   4   1  10        0.02       -0.17      0.74 o 
   5   1  10      117.11      109.73      1.94 o 
   6   1  10      195.44      187.24      3.36 o 
   7   1  10        0.60        1.07      0.69 o 
   8   1  10       77.38       77.54      1.73 o 
   9   1  10        2.15        1.86      1.07 o 
  10   1  10        0.22       -0.61      0.88 o 
  11   1  10        1.27        1.28      1.05 o 
  12   1  10        8.26        6.03      1.63 o 
  13   1  10        0.02       -1.47      1.47 o 
  -5   2  10       13.65       15.35      2.59 o 
  -4   2  10       32.31       35.12      3.06 o 
  -3   2  10       12.50       12.39      2.26 o 
  -2   2  10        4.92        6.58      2.09 o 
  -1   2  10        2.03        2.04      1.18 o 
   0   2  10      272.55      276.09      4.13 o 
   1   2  10      238.97      230.64      3.64 o 
   2   2  10      148.40      155.87      2.62 o 
   3   2  10      242.94      254.98      8.04 o 
   4   2  10        8.48        9.56      0.77 o 
   5   2  10        3.13        4.55      0.81 o 
   6   2  10      175.11      162.61      2.74 o 
   7   2  10      308.81      303.35      4.25 o 
   8   2  10        3.22        3.63      0.89 o 
   9   2  10       33.70       32.71      1.35 o 
  10   2  10        1.99        4.17      0.98 o 
  11   2  10        0.05        0.37      0.94 o 
  12   2  10        5.57        3.74      1.48 o 
  13   2  10        0.82       -1.19      1.49 o 
  -5   3  10       27.67       23.81      2.74 o 
  -4   3  10        6.87        3.90      2.11 o 
  -3   3  10      147.65      148.65      5.52 o 
  -2   3  10       10.85       13.07      2.13 o 
  -1   3  10        3.18        1.66      1.17 o 
   0   3  10      141.01      143.82      2.31 o 
   1   3  10      467.53      467.58      6.20 o 
   2   3  10       50.95       51.13      1.44 o 
   3   3  10      196.82      194.31      3.06 o 
   4   3  10       35.23       33.20      1.18 o 
   5   3  10        0.22       -0.26      0.72 o 
   6   3  10       24.82       24.00      1.43 o 
   7   3  10       49.46       56.48      1.66 o 
   8   3  10       15.07       16.79      1.11 o 
   9   3  10       14.06       16.23      1.44 o 
  10   3  10       48.30       53.33      1.78 o 
  11   3  10       22.61       23.77      1.47 o 
  12   3  10        0.18       -1.02      1.02 o 
  13   3  10        2.58        3.57      1.58 o 
  -5   4  10       12.30       12.31      2.39 o 
  -4   4  10       24.29       22.36      2.67 o 
  -3   4  10       36.06       38.07      2.04 o 
  -2   4  10       83.73       81.22      2.69 o 
  -1   4  10        0.85        0.08      1.13 o 
   0   4  10        3.89        2.79      1.12 o 
   1   4  10       87.10       87.35      2.19 o 
   2   4  10      209.74      215.09      3.27 o 
   3   4  10        3.48        3.38      0.70 o 
   4   4  10       32.58       35.16      1.07 o 
   5   4  10        1.68        1.55      0.59 o 
   6   4  10        2.27        2.25      0.74 o 
   7   4  10       27.49       28.22      1.09 o 
   8   4  10       99.03       98.82      1.92 o 
   9   4  10        4.52        4.11      0.86 o 
  10   4  10       20.92       23.32      1.26 o 
  11   4  10       18.90       20.25      1.31 o 
  12   4  10        9.41        6.86      1.22 o 
  13   4  10        1.94        1.88      1.59 o 
  -5   5  10        0.56        1.83      1.40 o 
  -4   5  10       97.41      102.94      3.18 o 
  -3   5  10       95.10       90.71      3.26 o 
  -2   5  10        7.69        7.64      2.33 o 
  -1   5  10       47.50       46.02      2.16 o 
   0   5  10        2.14        2.61      1.10 o 
   1   5  10        5.16        5.80      0.93 o 
   2   5  10      127.28      131.40      2.69 o 
   3   5  10       96.70      101.32      2.01 o 
   4   5  10      121.91      115.77      1.92 o 
   5   5  10      146.17      142.64      1.85 o 
   6   5  10      162.05      149.99      2.08 o 
   7   5  10       88.70       84.79      3.80 o 
   8   5  10       32.59       30.70      1.15 o 
   9   5  10       47.26       40.02      1.31 o 
  10   5  10        2.76        3.55      1.15 o 
  11   5  10        3.30        3.34      1.19 o 
  12   5  10        0.12       -0.56      1.11 o 
  13   5  10        0.31        0.13      2.28 o 
  -5   6  10       13.42       12.43      1.79 o 
  -4   6  10       12.63       10.38      2.48 o 
  -3   6  10      266.80      265.89      6.55 o 
  -2   6  10       43.75       40.65      2.02 o 
  -1   6  10      127.91      126.44      3.34 o 
   0   6  10      155.82      157.93      3.75 o 
   1   6  10       71.65       73.11      2.01 o 
   2   6  10        1.42        1.45      1.09 o 
   3   6  10      593.32      578.30     20.26 o 
   4   6  10       72.91       72.91      1.88 o 
   5   6  10      254.84      246.19      3.16 o 
   6   6  10      183.12      185.82      2.62 o 
   7   6  10       78.61       81.05      1.65 o 
   8   6  10        1.43        1.50      0.86 o 
   9   6  10       17.78       17.31      1.61 o 
  10   6  10       11.27       10.48      1.26 o 
  11   6  10        0.76        1.81      1.12 o 
  12   6  10        0.60        0.72      1.37 o 
  13   6  10        0.03       -1.18      1.18 o 
  -4   7  10        0.05       -0.57      2.44 o 
  -3   7  10       65.42       63.12      2.66 o 
  -2   7  10      167.79      170.76      9.56 o 
  -1   7  10       45.93       50.29      2.37 o 
   0   7  10      234.65      227.05      4.81 o 
   1   7  10       47.99       45.64      3.41 o 
   2   7  10       69.88       63.01      1.91 o 
   3   7  10       12.87       11.95      0.97 o 
   4   7  10      421.95      416.89      4.77 o 
   5   7  10        8.06       10.21      0.82 o 
   6   7  10      143.87      135.24      3.17 o 
   7   7  10       87.46       89.05      2.61 o 
   8   7  10        0.49        0.04      0.85 o 
   9   7  10       21.65       19.90      1.23 o 
  10   7  10       26.11       29.48      2.25 o 
  11   7  10        6.70        8.27      1.46 o 
  12   7  10        1.86        0.31      1.19 o 
  13   7  10        3.11        1.71      1.45 o 
  -4   8  10        0.12        0.03      1.32 o 
  -3   8  10        0.25       -0.34      2.35 o 
  -2   8  10       15.96       11.30      1.58 o 
  -1   8  10       17.70       18.14      2.18 o 
   0   8  10      167.35      157.31      4.07 o 
   1   8  10       87.31       82.72      2.70 o 
   2   8  10       37.92       34.23      1.28 o 
   3   8  10       15.56       16.57      1.02 o 
   4   8  10       64.82       60.55      1.68 o 
   5   8  10      100.61      102.93      2.70 o 
   6   8  10        0.23       -0.76      0.76 o 
   7   8  10       24.07       29.42      1.15 o 
   8   8  10       12.96       14.41      1.36 o 
   9   8  10        0.32       -0.70      0.93 o 
  10   8  10        9.91       11.77      1.18 o 
  11   8  10       19.27       20.00      2.58 o 
  12   8  10        1.47        1.26      1.24 o 
  -3   9  10        0.61        1.27      1.35 o 
  -2   9  10        1.04       -1.04      1.32 o 
  -1   9  10       66.41       64.12      2.54 o 
   0   9  10       28.12       29.22      1.83 o 
   1   9  10       31.76       29.91      1.81 o 
   2   9  10       32.06       33.67      1.51 o 
   3   9  10       85.04       85.54      2.00 o 
   4   9  10        5.99        5.27      0.91 o 
   5   9  10      104.91      103.26      2.39 o 
   6   9  10       25.62       24.39      1.21 o 
   7   9  10        2.86        4.13      0.91 o 
   8   9  10        3.09        1.80      1.10 o 
   9   9  10        2.63        3.03      1.02 o 
  10   9  10        2.62        2.54      0.91 o 
  11   9  10        3.97        4.29      1.38 o 
  12   9  10        2.19        0.55      1.67 o 
  -3  10  10       14.77       15.58      1.75 o 
  -2  10  10       21.44       23.18      1.82 o 
  -1  10  10       39.55       42.53      2.18 o 
   0  10  10      172.12      169.67      4.88 o 
   1  10  10        1.21        0.33      1.05 o 
   2  10  10       41.64       44.14      1.79 o 
   3  10  10       26.41       28.35      1.31 o 
   4  10  10       12.60       14.36      1.14 o 
   5  10  10       16.97       15.16      1.17 o 
   6  10  10       35.94       35.42      1.39 o 
   7  10  10        0.15        0.21      0.92 o 
   8  10  10       15.87       12.23      1.39 o 
   9  10  10        5.67        6.83      1.31 o 
  10  10  10        8.22        8.96      1.10 o 
  11  10  10        0.11        0.65      1.09 o 
  12  10  10        3.44        3.79      1.81 o 
  -2  11  10       13.95       10.63      1.94 o 
  -1  11  10        7.52        6.62      1.57 o 
   0  11  10      110.76      100.97      3.29 o 
   1  11  10       56.01       53.70      2.05 o 
   2  11  10       34.06       31.54      1.77 o 
   3  11  10       71.63       70.49      1.98 o 
   4  11  10        0.87       -0.95      0.95 o 
   5  11  10        3.61        3.03      1.05 o 
   6  11  10       25.68       27.03      1.66 o 
   7  11  10       32.03       33.40      1.51 o 
   8  11  10        0.13       -0.43      1.14 o 
   9  11  10        1.91        2.00      1.06 o 
  10  11  10        2.40        2.21      1.14 o 
  11  11  10        0.95        1.16      1.26 o 
  -1  12  10        3.73        3.32      1.62 o 
   0  12  10        0.32        0.51      1.57 o 
   1  12  10       35.50       34.55      1.74 o 
   2  12  10        5.30        4.21      1.28 o 
   3  12  10       23.13       21.82      1.58 o 
   4  12  10       31.39       33.29      1.54 o 
   5  12  10       11.00       11.55      1.24 o 
   6  12  10        8.23        7.17      1.38 o 
   7  12  10       10.81       11.76      1.51 o 
   8  12  10       16.39       15.64      1.57 o 
   9  12  10        0.45        1.01      1.29 o 
  10  12  10        0.55        0.03      1.14 o 
   0  13  10        6.08        6.65      1.77 o 
   1  13  10        0.24        0.11      1.23 o 
   2  13  10       29.34       30.29      1.77 o 
   3  13  10       16.04       16.37      1.60 o 
   4  13  10        1.17       -0.15      1.09 o 
   5  13  10        0.57        0.10      1.31 o 
   6  13  10        8.40        6.32      1.45 o 
   7  13  10        0.32        0.50      1.41 o 
   8  13  10        8.19       12.91      1.65 o 
   9  13  10        2.65        2.53      1.22 o 
   2  14  10        5.41        5.78      1.42 o 
   3  14  10       25.64       28.70      1.92 o 
   4  14  10        3.73        3.02      1.46 o 
   5  14  10        0.33       -0.21      1.43 o 
   6  14  10        2.82        1.49      1.24 o 
   7  14  10        1.07       -0.35      1.24 o 
   3  -5  11        9.18        9.20      1.31 o 
   4  -5  11       27.72       26.29      1.58 o 
   5  -5  11       22.88       21.22      1.56 o 
   6  -5  11       51.97       53.04      2.05 o 
   1  -4  11       29.69       28.60      2.10 o 
   2  -4  11        1.36        0.58      1.56 o 
   3  -4  11       30.02       29.45      1.74 o 
   4  -4  11       72.19       75.33      2.18 o 
   5  -4  11        2.20        1.75      1.18 o 
   6  -4  11       53.59       56.22      1.80 o 
   7  -4  11       10.33       11.25      1.17 o 
   8  -4  11        0.11       -0.57      0.99 o 
  -1  -3  11        3.05        3.71      1.71 o 
   0  -3  11       17.28       17.01      1.71 o 
   1  -3  11       37.89       41.82      2.19 o 
   2  -3  11        6.35        5.55      1.58 o 
   3  -3  11        0.04       -1.12      1.12 o 
   4  -3  11       41.42       40.73      1.72 o 
   5  -3  11      130.28      135.47      2.91 o 
   6  -3  11        4.55        2.03      1.08 o 
   7  -3  11       10.61       11.31      1.13 o 
   8  -3  11        1.48        0.53      0.94 o 
   9  -3  11        5.76        3.17      1.03 o 
  -2  -2  11        8.52        7.81      2.64 o 
  -1  -2  11        9.89       12.32      1.58 o 
   0  -2  11       56.70       60.14      2.51 o 
   1  -2  11        0.45        1.49      1.39 o 
   2  -2  11        2.11        1.39      1.33 o 
   3  -2  11       11.40       10.48      1.67 o 
   4  -2  11       51.67       54.70      2.41 o 
   5  -2  11       28.35       24.33      1.39 o 
   6  -2  11      215.25      212.04      3.73 o 
   7  -2  11       20.39       20.23      1.22 o 
   8  -2  11        2.06        2.22      0.92 o 
   9  -2  11        1.60        0.35      0.94 o 
  10  -2  11       10.62        7.29      1.04 o 
  -2  -1  11       18.25       16.63      2.97 o 
  -1  -1  11        1.87        0.90      1.24 o 
   0  -1  11      259.22      269.92      4.44 o 
   1  -1  11      175.76      176.76      3.99 o 
   2  -1  11       42.68       43.88      2.06 o 
   3  -1  11       50.63       47.08      1.78 o 
   4  -1  11       26.14       26.39      1.34 o 
   5  -1  11       19.56       20.47      1.63 o 
   6  -1  11       63.79       61.48      1.70 o 
   7  -1  11       48.81       54.12      1.66 o 
   8  -1  11       12.57       11.96      1.05 o 
   9  -1  11       36.71       37.97      1.41 o 
  10  -1  11       19.88       22.20      1.22 o 
  11  -1  11        6.64        9.44      1.34 o 
  -3   0  11       48.00       47.15      3.65 o 
  -2   0  11       22.65       19.47      2.77 o 
  -1   0  11        0.33        0.75      1.62 o 
   0   0  11      116.52      118.57      5.27 o 
   1   0  11      331.23      329.72      6.02 o 
   2   0  11        1.09       -0.41      1.01 o 
   3   0  11      238.03      238.65      3.90 o 
   4   0  11       27.83       30.89      1.35 o 
   5   0  11        3.46        4.43      0.94 o 
   6   0  11       19.76       21.80      1.21 o 
   7   0  11      124.89      129.33      2.35 o 
   8   0  11        5.32        6.49      0.93 o 
   9   0  11       15.51       19.26      1.29 o 
  10   0  11       14.78       17.54      1.30 o 
  11   0  11        2.25        1.70      1.35 o 
  12   0  11        0.44        0.87      1.52 o 
  -3   1  11       16.58       19.89      2.87 o 
  -2   1  11       66.88       69.24      4.12 o 
  -1   1  11        5.70        2.36      2.06 o 
   0   1  11        2.91        2.70      1.01 o 
   1   1  11      138.07      140.33      2.85 o 
   2   1  11      100.30      103.27      2.40 o 
   3   1  11       41.84       42.96      2.35 o 
   4   1  11       52.32       51.04      1.92 o 
   5   1  11        4.52        5.28      1.29 o 
   6   1  11       26.79       23.39      1.26 o 
   7   1  11       20.31       20.72      1.24 o 
   8   1  11       61.75       63.20      4.69 o 
   9   1  11        0.40       -0.95      0.95 o 
  10   1  11        4.50        6.24      1.06 o 
  11   1  11        6.14        3.45      1.07 o 
  12   1  11        1.55        0.79      1.57 o 
  -3   2  11       28.40       27.16      2.92 o 
  -2   2  11       13.13        9.64      2.49 o 
  -1   2  11       37.63       33.94      3.02 o 
   0   2  11       68.92       73.26      2.90 o 
   1   2  11       63.67       58.42      3.07 o 
   2   2  11      154.22      165.04      3.28 o 
   3   2  11       83.81       84.58      1.87 o 
   4   2  11       18.05       18.24      1.30 o 
   5   2  11       57.52       58.45      2.05 o 
   6   2  11      105.76      100.71      2.62 o 
   7   2  11        8.98        9.81      1.12 o 
   8   2  11      117.38      113.13      2.95 o 
   9   2  11       62.39       57.50      2.92 o 
  10   2  11        2.71        2.89      1.03 o 
  11   2  11        4.72        4.24      1.05 o 
  12   2  11        4.86        3.74      1.20 o 
  -3   3  11      128.28      135.93      5.60 o 
  -2   3  11       12.25       13.01      2.33 o 
  -1   3  11       29.46       28.44      2.71 o 
   0   3  11       13.05       13.74      1.31 o 
   1   3  11       61.05       59.55      2.51 o 
   2   3  11       19.07       21.72      1.21 o 
   3   3  11      721.70      712.11     10.29 o 
   4   3  11      109.05      110.44      2.60 o 
   5   3  11       47.66       51.68      2.09 o 
   6   3  11      214.98      210.04      3.34 o 
   7   3  11      168.27      169.38      3.01 o 
   8   3  11        0.10       -0.96      0.96 o 
   9   3  11       99.83       99.26      2.29 o 
  10   3  11        7.95        9.94      1.17 o 
  11   3  11       24.43       22.71      1.37 o 
  12   3  11        6.88        7.74      1.26 o 
  13   3  11        2.41        2.01      1.63 o 
  -4   4  11        0.35        3.94      2.28 o 
  -3   4  11       84.17       83.81      4.44 o 
  -2   4  11       91.89       89.53      4.32 o 
  -1   4  11      113.88      115.30      3.36 o 
   0   4  11      147.00      141.89      3.68 o 
   1   4  11       43.39       41.67      2.05 o 
   2   4  11       21.25       19.49      1.10 o 
   3   4  11      162.29      156.77      2.54 o 
   4   4  11      346.38      345.33      4.68 o 
   5   4  11       10.85       10.18      1.14 o 
   6   4  11       96.59       96.87      2.14 o 
   7   4  11       29.13       31.27      1.37 o 
   8   4  11       13.55       12.05      1.22 o 
   9   4  11        0.97       -0.74      0.95 o 
  10   4  11        8.28       11.85      1.75 o 
  11   4  11        0.18        0.80      1.03 o 
  12   4  11        6.34        9.08      1.41 o 
  13   4  11        4.07        4.23      1.68 o 
  -4   5  11        1.80       -0.27      2.04 o 
  -3   5  11       13.63       15.44      1.73 o 
  -2   5  11      141.92      140.43      3.80 o 
  -1   5  11        8.76        7.01      2.56 o 
   0   5  11      112.68      102.81      3.12 o 
   1   5  11       10.83       10.02      2.54 o 
   2   5  11       32.04       33.34      2.99 o 
   3   5  11       18.13       16.73      1.06 o 
   4   5  11       24.59       24.45      1.03 o 
   5   5  11       19.02       18.23      0.93 o 
   6   5  11       70.67       70.07      2.07 o 
   7   5  11       24.14       27.09      1.15 o 
   8   5  11        0.47        0.02      0.85 o 
   9   5  11        0.14        0.30      0.85 o 
  10   5  11        2.50        3.27      1.06 o 
  11   5  11        6.39        7.07      1.28 o 
  12   5  11        4.47        3.12      1.24 o 
  13   5  11        0.45        0.60      1.22 o 
  -3   6  11        8.36        9.25      1.52 o 
  -2   6  11        0.58        0.68      1.38 o 
  -1   6  11       89.29       89.34      4.51 o 
   0   6  11        1.84        2.08      1.27 o 
   1   6  11       23.70       24.76      2.51 o 
   2   6  11       30.34       32.77      1.49 o 
   3   6  11      120.41      121.74      2.73 o 
   4   6  11       12.71       13.05      0.99 o 
   5   6  11       17.66       14.97      0.92 o 
   6   6  11        3.05        2.85      0.84 o 
   7   6  11       23.15       24.80      1.06 o 
   8   6  11       12.92       11.20      1.11 o 
   9   6  11       41.85       40.98      1.54 o 
  10   6  11        3.04        3.32      1.06 o 
  11   6  11       14.14       13.67      1.45 o 
  12   6  11        7.84        7.63      1.39 o 
  13   6  11        2.37        1.59      1.27 o 
  -3   7  11       27.44       25.10      2.02 o 
  -2   7  11       94.46       97.04      4.79 o 
  -1   7  11       12.04       12.63      1.67 o 
   0   7  11      142.55      132.91      6.05 o 
   1   7  11        3.92        7.11      2.11 o 
   2   7  11       85.13       81.98      2.25 o 
   3   7  11      165.42      158.42      3.17 o 
   4   7  11       72.46       74.96      1.89 o 
   5   7  11      106.88       98.76      3.02 o 
   6   7  11      213.09      210.15      3.30 o 
   7   7  11       15.75       16.87      1.49 o 
   8   7  11        0.69        0.37      0.96 o 
   9   7  11        0.48        1.19      1.00 o 
  10   7  11       10.53       13.05      1.31 o 
  11   7  11        2.16        3.84      1.36 o 
  12   7  11        7.33        7.56      1.39 o 
  -3   8  11        7.71        6.60      1.56 o 
  -2   8  11       73.90       73.80      2.92 o 
  -1   8  11       24.48       22.87      2.80 o 
   0   8  11       97.91       89.93      2.99 o 
   1   8  11       68.61       65.02      2.67 o 
   2   8  11       23.42       21.05      1.70 o 
   3   8  11       56.27       53.94      2.35 o 
   4   8  11       45.16       44.61      1.57 o 
   5   8  11       29.81       33.98      1.48 o 
   6   8  11      100.61       97.97      2.62 o 
   7   8  11       80.52       85.42      2.36 o 
   8   8  11        0.84        0.82      1.08 o 
   9   8  11        0.88        1.96      1.06 o 
  10   8  11        1.92        1.64      1.05 o 
  11   8  11        0.04       -0.33      1.22 o 
  12   8  11        2.43        3.47      1.80 o 
  -2   9  11        2.15        1.83      1.91 o 
  -1   9  11       30.62       30.72      2.03 o 
   0   9  11        0.27       -0.15      1.38 o 
   1   9  11       97.30       93.40      3.12 o 
   2   9  11        6.04        6.88      1.45 o 
   3   9  11       11.17        9.12      1.03 o 
   4   9  11       10.02        8.38      1.04 o 
   5   9  11        1.85        1.43      1.06 o 
   6   9  11       16.84       15.43      1.14 o 
   7   9  11       18.44       21.99      1.26 o 
   8   9  11       25.88       25.14      2.19 o 
   9   9  11        5.63        4.24      1.28 o 
  10   9  11        3.99        3.82      1.12 o 
  11   9  11        5.72        4.25      1.11 o 
  12   9  11        1.01        1.43      1.33 o 
  -2  10  11        0.81        2.04      1.51 o 
  -1  10  11        0.92        1.53      1.45 o 
   0  10  11       19.09       18.36      1.78 o 
   1  10  11        5.88        3.70      1.51 o 
   2  10  11      111.34      108.64      3.37 o 
   3  10  11       24.37       25.66      1.43 o 
   4  10  11        6.77        5.89      1.08 o 
   5  10  11        5.11        5.74      1.04 o 
   6  10  11       52.58       52.19      2.09 o 
   7  10  11        8.00        8.04      1.65 o 
   8  10  11        6.41        5.83      1.32 o 
   9  10  11        9.22        7.44      1.41 o 
  10  10  11        0.13       -0.67      1.25 o 
  11  10  11        3.77        5.23      1.20 o 
  -1  11  11       19.03       17.38      1.89 o 
   0  11  11       33.20       37.28      2.24 o 
   1  11  11       22.66       23.78      1.91 o 
   2  11  11       34.71       35.77      1.77 o 
   3  11  11       62.81       62.24      2.23 o 
   4  11  11       14.38       12.29      1.56 o 
   5  11  11        0.14        1.13      1.03 o 
   6  11  11       51.23       49.39      2.08 o 
   7  11  11       13.54       14.60      1.52 o 
   8  11  11        7.01        5.75      1.50 o 
   9  11  11       12.30       16.85      2.04 o 
  10  11  11        0.53        1.50      1.13 o 
  11  11  11        0.65        0.21      1.16 o 
   0  12  11       16.95       14.65      1.89 o 
   1  12  11       40.31       42.70      2.45 o 
   2  12  11        0.02       -0.39      1.25 o 
   3  12  11       56.40       49.96      2.04 o 
   4  12  11        5.46        8.82      1.33 o 
   5  12  11        4.14        3.09      1.12 o 
   6  12  11       18.27       20.17      1.64 o 
   7  12  11       13.65       16.24      1.91 o 
   8  12  11        1.51        0.73      1.72 o 
   9  12  11       11.55       14.13      1.63 o 
  10  12  11        3.85        6.92      1.30 o 
   1  13  11        2.28       -0.36      1.90 o 
   2  13  11       19.58       19.82      2.11 o 
   3  13  11        3.56        1.17      1.33 o 
   4  13  11       32.96       34.99      1.90 o 
   5  13  11        5.91        4.27      1.46 o 
   6  13  11        2.84        1.33      1.37 o 
   7  13  11        7.81        5.83      1.54 o 
   8  13  11        4.02        6.84      2.04 o 
   4  14  11        2.43        3.85      1.43 o 
   5  14  11       23.90       23.41      1.89 o 
   6  14  11       10.78        9.55      1.66 o 
   2  -3  12        0.06        2.86      1.53 o 
   3  -3  12       10.46       11.18      2.34 o 
   4  -3  12        5.04        4.86      1.21 o 
   5  -3  12        1.09        0.98      1.17 o 
   6  -3  12       27.88       26.73      1.83 o 
   7  -3  12       63.29       66.17      2.23 o 
   8  -3  12        4.78        6.38      1.15 o 
   1  -2  12       31.60       34.26      2.09 o 
   2  -2  12       40.50       41.36      2.22 o 
   3  -2  12        3.72        4.21      1.63 o 
   4  -2  12       21.88       20.21      1.48 o 
   5  -2  12       24.54       23.49      1.78 o 
   6  -2  12        8.17        6.36      1.22 o 
   7  -2  12       47.89       48.42      1.68 o 
   8  -2  12       44.09       43.73      1.61 o 
   9  -2  12        0.13        0.14      1.01 o 
   0  -1  12        6.16        7.20      2.11 o 
   1  -1  12        5.45        7.65      1.56 o 
   2  -1  12      160.69      164.96      4.31 o 
   3  -1  12       63.48       65.74      4.81 o 
   4  -1  12        1.57       -1.17      1.56 o 
   5  -1  12       26.29       24.61      1.57 o 
   6  -1  12      120.12      121.68      3.15 o 
   7  -1  12       34.05       32.57      1.69 o 
   8  -1  12       34.09       31.65      1.59 o 
   9  -1  12        5.37        6.63      1.26 o 
  10  -1  12        6.27        8.17      1.25 o 
  -1   0  12       27.61       26.61      3.24 o 
   0   0  12       28.94       32.82      1.93 o 
   1   0  12       32.55       33.74      2.64 o 
   2   0  12       32.44       34.24      1.97 o 
   3   0  12      114.50      111.03      3.20 o 
   4   0  12        4.30        5.31      1.74 o 
   5   0  12       20.59       23.23      1.56 o 
   6   0  12       19.54       19.38      1.56 o 
   7   0  12       45.70       47.84      2.76 o 
   8   0  12        5.34        6.39      1.44 o 
   9   0  12       17.79       20.96      1.50 o 
  10   0  12        0.28        0.91      1.11 o 
  11   0  12        1.62        2.68      1.14 o 
  -2   1  12        9.62       10.02      2.59 o 
  -1   1  12       50.25       54.14      3.97 o 
   0   1  12       14.16       11.55      1.48 o 
   1   1  12       13.94       11.30      1.68 o 
   2   1  12       20.61       20.73      1.46 o 
   3   1  12       47.19       45.72      2.16 o 
   4   1  12       72.32       72.85      3.14 o 
   5   1  12       22.33       24.40      1.61 o 
   6   1  12       12.03       13.59      1.42 o 
   7   1  12        3.86        1.70      1.06 o 
   8   1  12        4.71        3.29      1.12 o 
   9   1  12        5.39        6.43      1.17 o 
  10   1  12       17.96       20.09      1.39 o 
  11   1  12        0.89        0.46      1.09 o 
  -2   2  12       40.23       42.35      3.62 o 
  -1   2  12        0.43        0.55      2.14 o 
   0   2  12       15.35       17.75      2.10 o 
   1   2  12        8.73        8.42      1.16 o 
   2   2  12       93.95       95.12      2.92 o 
   3   2  12       59.52       60.70      2.39 o 
   4   2  12       41.29       43.13      1.88 o 
   5   2  12       41.50       37.35      1.73 o 
   6   2  12       13.35       15.71      1.36 o 
   7   2  12        2.55        3.17      1.03 o 
   8   2  12       23.87       21.95      1.35 o 
   9   2  12        8.97        6.95      1.16 o 
  10   2  12        2.82        3.58      1.12 o 
  11   2  12        6.07        6.24      1.20 o 
  12   2  12        0.62       -0.56      1.34 o 
  -2   3  12        0.75       -0.91      2.29 o 
  -1   3  12       94.02       97.10      4.73 o 
   0   3  12       55.77       59.76      3.84 o 
   1   3  12        1.98        1.36      1.09 o 
   2   3  12       61.89       63.09      2.00 o 
   3   3  12      196.56      203.23      4.54 o 
   4   3  12        0.58        0.53      1.67 o 
   5   3  12      177.38      170.66      3.61 o 
   6   3  12       22.68       22.05      1.48 o 
   7   3  12        6.03        6.35      1.09 o 
   8   3  12        7.12        5.13      1.08 o 
   9   3  12       32.87       31.92      1.54 o 
  10   3  12        0.38       -0.92      1.09 o 
  11   3  12        2.93        2.58      1.13 o 
  12   3  12        2.25        2.13      1.10 o 
  -2   4  12       41.02       42.99      3.49 o 
  -1   4  12       31.52       33.81      3.06 o 
   0   4  12      125.44      127.29      5.35 o 
   1   4  12        6.22        6.41      2.19 o 
   2   4  12        8.17        5.70      1.18 o 
   3   4  12       91.08       94.47      2.52 o 
   4   4  12       93.88       99.53      2.60 o 
   5   4  12       68.86       68.51      2.21 o 
   6   4  12      103.91      108.33      2.74 o 
   7   4  12        8.18       10.85      1.35 o 
   8   4  12        0.82        1.57      1.03 o 
   9   4  12       41.57       45.12      1.69 o 
  10   4  12       50.99       53.05      1.90 o 
  11   4  12        0.05        1.66      1.11 o 
  12   4  12        5.14        7.79      1.24 o 
  -2   5  12       34.70       42.31      3.31 o 
  -1   5  12        0.55       -0.41      1.38 o 
   0   5  12       85.46       81.73      4.59 o 
   1   5  12        8.92        9.96      1.74 o 
   2   5  12       60.87       60.56      2.07 o 
   3   5  12       23.55       24.29      1.94 o 
   4   5  12      122.28      127.16      2.55 o 
   5   5  12       72.73       69.96      2.97 o 
   6   5  12       28.02       28.39      1.57 o 
   7   5  12       24.86       29.15      1.63 o 
   8   5  12       32.57       28.48      1.44 o 
   9   5  12        7.32        4.25      1.12 o 
  10   5  12       10.29       11.64      1.25 o 
  11   5  12       11.18       10.39      1.45 o 
  12   5  12        5.05        6.60      1.47 o 
  -2   6  12        2.42        0.79      3.21 o 
  -1   6  12       57.00       55.75      4.21 o 
   0   6  12        2.57        2.00      1.41 o 
   1   6  12      132.58      125.84      3.58 o 
   2   6  12        8.57        8.52      1.42 o 
   3   6  12        0.00       -0.07      1.00 o 
   4   6  12        2.28        2.55      1.57 o 
   5   6  12      150.38      146.65      3.05 o 
   6   6  12       35.19       33.36      1.59 o 
   7   6  12       27.18       25.51      1.56 o 
   8   6  12       17.73       19.24      1.49 o 
   9   6  12        1.24       -0.09      1.00 o 
  10   6  12        1.19        2.14      1.12 o 
  11   6  12        1.18        2.19      1.27 o 
  12   6  12        0.03        2.02      1.27 o 
  -2   7  12       10.24       10.92      1.76 o 
  -1   7  12       91.98       89.67      4.64 o 
   0   7  12      168.68      169.01      4.28 o 
   1   7  12       28.08       27.86      1.94 o 
   2   7  12      113.59      111.16      3.37 o 
   3   7  12        6.70        8.38      1.21 o 
   4   7  12        1.41        1.55      1.79 o 
   5   7  12       18.03       21.40      3.03 o 
   6   7  12       31.27       31.49      1.41 o 
   7   7  12       12.70       11.46      1.55 o 
   8   7  12       96.80       93.50      2.71 o 
   9   7  12       23.59       24.16      1.41 o 
  10   7  12        0.96        0.09      1.12 o 
  11   7  12        5.22        6.59      1.38 o 
  12   7  12        1.50        3.04      1.34 o 
  -2   8  12        1.47        1.89      2.23 o 
  -1   8  12       32.06       27.88      4.08 o 
   0   8  12      114.11      103.56      3.35 o 
   1   8  12       13.77       12.93      1.75 o 
   2   8  12      176.81      173.69      4.35 o 
   3   8  12       93.69       91.22      3.07 o 
   4   8  12        7.14        7.64      1.20 o 
   5   8  12       14.40       12.92      1.16 o 
   6   8  12       40.07       36.33      1.54 o 
   7   8  12        0.30       -0.91      0.91 o 
   8   8  12       43.39       44.59      1.90 o 
   9   8  12       34.30       37.07      1.80 o 
  10   8  12        3.01        3.85      1.12 o 
  11   8  12        0.30       -0.15      1.28 o 
  12   8  12        1.57        2.77      1.41 o 
  -1   9  12        2.07        1.74      1.60 o 
   0   9  12        6.18        4.31      1.62 o 
   1   9  12       26.03       22.35      1.91 o 
   2   9  12        5.65        4.07      1.69 o 
   3   9  12       73.64       70.38      2.31 o 
   4   9  12       36.61       35.44      1.54 o 
   5   9  12       10.82       10.00      1.52 o 
   6   9  12       18.57       21.21      2.70 o 
   7   9  12       58.11       59.88      1.85 o 
   8   9  12        1.57        2.30      1.27 o 
   9   9  12        9.96       10.16      1.44 o 
  10   9  12        0.15       -0.50      1.25 o 
  11   9  12        0.59        0.75      1.75 o 
  -1  10  12        0.15        1.33      1.61 o 
   0  10  12       20.53       24.50      2.07 o 
   1  10  12        1.05       -0.59      1.52 o 
   2  10  12       14.45       16.76      1.84 o 
   3  10  12        4.81        2.09      1.51 o 
   4  10  12       36.52       37.47      1.56 o 
   5  10  12       12.09       11.74      1.20 o 
   6  10  12        3.48        3.46      1.28 o 
   7  10  12        5.25        3.56      1.33 o 
   8  10  12       32.24       34.75      3.17 o 
   9  10  12        1.24        0.75      1.30 o 
  10  10  12        2.29        2.76      1.36 o 
  11  10  12        0.38        1.00      1.15 o 
   0  11  12        3.93        2.71      2.82 o 
   1  11  12        3.78        2.51      1.57 o 
   2  11  12       42.48       43.70      2.44 o 
   3  11  12       33.76       35.30      1.83 o 
   4  11  12       10.80       12.95      1.33 o 
   5  11  12       31.03       31.24      1.83 o 
   6  11  12        0.49        0.89      1.31 o 
   7  11  12        1.76        1.77      1.32 o 
   8  11  12        5.10        8.40      2.89 o 
   9  11  12        6.99        8.22      1.42 o 
  10  11  12        0.41        0.73      1.36 o 
   1  12  12        0.89        1.70      2.16 o 
   2  12  12       13.70       14.97      1.96 o 
   3  12  12       43.19       41.89      2.53 o 
   4  12  12        5.67        6.24      1.41 o 
   5  12  12        9.00       11.13      1.57 o 
   6  12  12        3.18        3.94      1.50 o 
   7  12  12        0.06       -1.11      1.37 o 
   8  12  12        0.09        0.33      2.23 o 
   9  12  12        0.48       -1.83      1.83 o 
   3  13  12        6.65        4.87      1.47 o 
   4  13  12        7.10        8.25      1.55 o 
   5  13  12        0.94       -0.10      1.38 o 
   6  13  12        0.29       -1.39      1.39 o 
   7  13  12        0.12        0.03      1.42 o 
   4  -2  13       20.88       20.70      2.07 o 
   5  -2  13        2.86        1.72      2.16 o 
   6  -2  13        0.33       -1.11      1.35 o 
   2  -1  13       53.50       58.86      2.60 o 
   3  -1  13       19.46       20.07      3.33 o 
   4  -1  13       33.17       33.89      2.21 o 
   5  -1  13        3.42        0.40      2.63 o 
   6  -1  13       12.40       17.21      1.64 o 
   7  -1  13       13.68       12.26      1.57 o 
   8  -1  13       45.85       42.40      2.32 o 
   1   0  13        5.70        7.05      1.76 o 
   2   0  13       20.84       22.34      1.90 o 
   3   0  13      128.95      132.91      3.68 o 
   4   0  13        2.79        0.83      2.43 o 
   5   0  13       65.69       65.25      2.45 o 
   6   0  13       33.74       35.32      1.97 o 
   7   0  13        2.28        2.94      1.40 o 
   8   0  13       28.78       28.33      2.04 o 
   9   0  13       73.27       73.84      2.31 o 
   0   1  13       31.21       35.44      3.44 o 
   1   1  13        2.39        3.76      1.97 o 
   2   1  13       40.52       42.16      2.76 o 
   3   1  13      203.93      219.69      4.72 o 
   4   1  13       83.02       80.93      2.99 o 
   5   1  13       19.24       19.33      1.60 o 
   6   1  13       27.17       29.68      1.83 o 
   7   1  13       14.92       16.12      1.61 o 
   8   1  13        8.15        7.90      1.44 o 
   9   1  13        7.83       10.39      1.36 o 
  10   1  13       13.04       16.22      1.46 o 
   0   2  13       77.24       81.54      4.62 o 
   1   2  13        9.00        9.28      1.66 o 
   2   2  13        7.37        3.95      1.76 o 
   3   2  13       19.15       18.85      1.72 o 
   4   2  13       93.27       93.02      3.13 o 
   5   2  13        1.15        1.64      1.23 o 
   6   2  13       73.00       79.72      3.43 o 
   7   2  13        8.40        8.21      1.47 o 
   8   2  13        0.42       -0.94      1.63 o 
   9   2  13        0.05       -1.13      1.13 o 
  10   2  13        5.83        3.79      1.47 o 
  11   2  13        1.56       -0.14      1.20 o 
   0   3  13       21.14       23.97      3.11 o 
   1   3  13       63.22       64.44      4.22 o 
   2   3  13        1.07        1.05      1.16 o 
   3   3  13        0.17        0.39      1.42 o 
   4   3  13        6.27        4.44      1.48 o 
   5   3  13       69.23       60.99      2.45 o 
   6   3  13        0.02       -0.85      1.14 o 
   7   3  13       34.96       38.91      1.90 o 
   8   3  13        8.62        5.64      1.40 o 
   9   3  13        0.64        1.33      1.13 o 
  10   3  13        2.16        0.57      1.23 o 
  11   3  13        9.49        7.97      1.29 o 
  -1   4  13       66.31       59.99      4.14 o 
   0   4  13       63.26       64.67      4.14 o 
   1   4  13       62.40       66.40      4.15 o 
   2   4  13       92.92       95.59      2.71 o 
   3   4  13       44.04       44.88      1.99 o 
   4   4  13       12.99       11.26      1.78 o 
   5   4  13       22.36       17.58      1.96 o 
   6   4  13       58.46       60.32      2.31 o 
   7   4  13        8.83        7.71      1.36 o 
   8   4  13       49.67       46.55      2.09 o 
   9   4  13        5.65        6.27      1.24 o 
  10   4  13        0.18        0.91      1.13 o 
  11   4  13        5.58        6.53      1.28 o 
  -1   5  13        4.40        4.17      2.53 o 
   0   5  13       95.23      100.34      4.97 o 
   1   5  13       20.29       15.67      2.59 o 
   2   5  13       32.46       35.58      3.07 o 
   3   5  13       21.23       21.92      3.10 o 
   4   5  13       13.78       16.01      1.83 o 
   5   5  13       12.61       12.46      2.34 o 
   6   5  13      110.96      112.17      2.86 o 
   7   5  13       26.05       26.87      1.75 o 
   8   5  13       41.81       42.41      2.59 o 
   9   5  13       34.03       33.68      1.82 o 
  10   5  13        2.74        2.04      1.16 o 
  11   5  13        0.60        1.56      1.36 o 
  -1   6  13        0.63        2.28      1.58 o 
   0   6  13        9.37        6.57      1.69 o 
   1   6  13       19.05       16.18      1.87 o 
   2   6  13        9.52       11.66      1.71 o 
   3   6  13       38.12       39.73      2.55 o 
   4   6  13        3.80        2.76      1.21 o 
   5   6  13        3.96        5.61      1.55 o 
   6   6  13       12.20       13.00      1.62 o 
   7   6  13       43.73       45.43      4.38 o 
   8   6  13        0.15       -1.40      1.40 o 
   9   6  13        7.67       11.04      1.73 o 
  10   6  13        3.13        3.61      1.33 o 
  11   6  13        9.00        7.86      1.48 o 
   0   7  13        2.53        0.87      1.52 o 
   1   7  13       19.33       20.07      1.91 o 
   2   7  13       22.22       20.64      1.90 o 
   3   7  13       10.70       11.72      1.41 o 
   4   7  13       38.92       41.26      1.82 o 
   5   7  13       15.36       13.76      1.76 o 
   6   7  13       37.87       40.00      2.30 o 
   7   7  13        0.49        1.12      2.27 o 
   8   7  13        7.03        4.41      1.31 o 
   9   7  13        0.01       -0.44      1.22 o 
  10   7  13        1.34        3.19      1.35 o 
  11   7  13        0.11       -0.83      1.81 o 
   0   8  13       12.72       12.15      1.79 o 
   1   8  13        3.00        3.30      1.57 o 
   2   8  13       76.14       75.06      6.69 o 
   3   8  13       41.99       46.35      2.45 o 
   4   8  13       16.28       16.50      1.47 o 
   5   8  13       24.72       24.06      2.01 o 
   6   8  13       17.96       17.55      2.83 o 
   7   8  13       22.40       24.12      1.34 o 
   8   8  13        3.48        3.06      1.28 o 
   9   8  13        4.52        4.83      1.39 o 
  10   8  13        0.12        0.18      1.35 o 
  11   8  13        2.90        4.47      1.45 o 
   0   9  13       40.37       43.94      2.74 o 
   1   9  13       36.08       37.02      3.59 o 
   2   9  13        1.62        1.19      1.49 o 
   3   9  13       95.41       96.40      4.61 o 
   4   9  13        0.11       -1.06      1.26 o 
   5   9  13       44.98       44.83      2.39 o 
   6   9  13       10.50       12.78      1.48 o 
   7   9  13        0.10       -0.80      1.28 o 
   8   9  13        7.63        7.63      1.37 o 
   9   9  13       23.17       27.60      1.79 o 
  10   9  13       12.10       13.10      1.64 o 
  11   9  13        0.31       -0.14      1.55 o 
   1  10  13       18.70       20.37      2.05 o 
   2  10  13        7.43        7.07      1.69 o 
   3  10  13       24.09       20.16      2.05 o 
   4  10  13       49.27       53.46      3.50 o 
   5  10  13        0.62       -0.67      1.31 o 
   6  10  13        6.13        5.95      1.44 o 
   7  10  13        9.86        9.67      1.75 o 
   8  10  13        0.04        1.45      1.74 o 
   9  10  13       10.99       13.15      2.39 o 
  10  10  13       11.35       13.45      1.65 o 
   2  11  13        7.72        9.99      2.65 o 
   3  11  13        0.49       -1.53      1.63 o 
   4  11  13       23.12       23.80      2.10 o 
   5  11  13       15.50       15.63      1.65 o 
   6  11  13        4.81        3.91      1.42 o 
   7  11  13        0.25        1.84      1.40 o 
   8  11  13       12.72       10.98      2.11 o 
   9  11  13        2.94        2.57      1.86 o 
   4  12  13        4.49        3.92      1.43 o 
   5  12  13       32.85       31.88      2.82 o 
   6  12  13       11.87       13.63      1.99 o 
   7  12  13        0.01        1.70      1.41 o 
   8  12  13        4.37        7.54      2.26 o 
   3   1  14        3.82        4.23      1.57 o 
   4   1  14        1.15       -0.48      1.56 o 
   5   1  14       45.77       45.36      2.78 o 
   6   1  14       54.98       55.98      4.23 o 
   7   1  14       14.37       11.97      1.60 o 
   8   1  14       42.05       43.21      2.66 o 
   2   2  14       26.98       28.36      2.30 o 
   3   2  14        4.28        4.98      3.54 o 
   4   2  14        7.78        7.11      1.86 o 
   5   2  14        1.05       -1.95      2.39 o 
   6   2  14       17.58       19.47      1.67 o 
   7   2  14        7.22        9.01      1.56 o 
   8   2  14        3.28        5.35      1.47 o 
   9   2  14        5.31        7.31      1.54 o 
   2   3  14        5.13        2.43      2.24 o 
   3   3  14       17.69       18.27      3.95 o 
   4   3  14       22.27       22.72      2.23 o 
   5   3  14       53.76       53.02      2.78 o 
   6   3  14        0.52        0.85      1.66 o 
   7   3  14       14.61       15.85      1.67 o 
   8   3  14        0.11        0.45      2.01 o 
   9   3  14        0.08       -0.44      1.40 o 
  10   3  14        0.18       -0.58      1.36 o 
   2   4  14       37.14       39.09      3.41 o 
   3   4  14        3.85        2.47      2.05 o 
   4   4  14       21.12       16.77      3.05 o 
   5   4  14       52.27       49.37      2.75 o 
   6   4  14       30.95       30.22      2.41 o 
   7   4  14       35.88       37.10      1.99 o 
   8   4  14       23.91       25.57      1.83 o 
   9   4  14        0.03       -1.08      1.37 o 
  10   4  14        1.67       -0.98      1.36 o 
   1   5  14        0.09       -0.35      2.39 o 
   2   5  14      170.10      179.32      6.73 o 
   3   5  14       31.78       36.75      3.54 o 
   4   5  14       40.49       47.96      3.85 o 
   5   5  14       41.88       44.98      8.92 o 
   6   5  14       25.48       26.69      2.26 o 
   7   5  14        0.00        0.66      1.42 o 
   8   5  14       36.63       38.78      2.35 o 
   9   5  14        7.52        9.90      1.54 o 
  10   5  14        0.32        0.82      1.38 o 
   1   6  14       29.84       29.55      3.17 o 
   2   6  14       24.86       29.49      3.17 o 
   3   6  14      132.46      143.86      4.24 o 
   4   6  14        2.72        0.12      2.14 o 
   5   6  14        8.24       14.12      2.89 o 
   6   6  14        7.62        8.47      2.56 o 
   7   6  14        3.37        2.65      1.57 o 
   8   6  14        2.79        1.67      1.59 o 
   9   6  14       22.87       24.25      3.26 o 
  10   6  14        3.66        3.18      1.69 o 
   2   7  14       15.00       14.72      1.97 o 
   3   7  14       10.51       10.40      1.80 o 
   4   7  14        5.01        3.34      1.67 o 
   5   7  14        3.55        3.00      1.59 o 
   6   7  14        4.86        7.84      2.69 o 
   7   7  14       26.04       24.72      3.27 o 
   8   7  14       16.31       12.89      1.82 o 
   9   7  14        1.73        2.46      1.82 o 
  10   7  14       25.05       26.89      2.22 o 
   2   8  14       19.06       19.58      2.05 o 
   3   8  14        0.34       -1.53      1.53 o 
   4   8  14       48.48       48.95      2.59 o 
   5   8  14       14.51       13.62      1.95 o 
   6   8  14        0.00       -0.29      1.50 o 
   7   8  14        7.91        8.71      2.77 o 
   8   8  14       27.58       24.89      2.02 o 
   9   8  14        3.35        3.07      1.60 o 
  10   8  14        6.18        6.67      1.49 o 
   2   9  14       34.57       37.34      3.07 o 
   3   9  14       20.71       20.72      2.05 o 
   4   9  14       10.17       11.85      1.81 o 
   5   9  14       45.95       43.79      2.65 o 
   6   9  14        8.25        8.49      1.81 o 
   7   9  14        0.01        1.04      1.61 o 
   8   9  14        0.50       -1.42      1.71 o 
   9   9  14        1.32        2.39      1.43 o 
   3  10  14        9.14        7.54      1.78 o 
   4  10  14        1.05        0.70      1.79 o 
   5  10  14       15.69       19.60      2.46 o 
   6  10  14       21.02       27.27      2.25 o 
   7  10  14        0.06        0.84      1.37 o 
   8  10  14        0.34        0.08      1.88 o 
   9  10  14        0.40        0.90      1.83 o 
   5  11  14        2.09       -1.60      1.74 o 
   6  11  14       15.59       17.84      1.80 o 
   7  11  14       14.57       17.43      1.71 o 
   5   4  15        2.46        0.81      1.78 o 
   6   4  15        1.37        1.84      1.80 o 
   7   4  15        1.55        1.73      3.20 o 
   5   5  15        5.25        9.24      2.94 o 
   6   5  15        2.86        2.54      1.78 o 
   7   5  15        0.16       -1.45      1.78 o 
   8   5  15        9.19       12.33      1.66 o 
   4   6  15       15.48       15.77      3.09 o 
   5   6  15       51.34       47.48      4.04 o 
   6   6  15        8.96        7.68      2.89 o 
   7   6  15        3.60        2.54      2.62 o 
   8   6  15        3.30        5.50      2.67 o 
   5   7  15       10.81       15.67      3.11 o 
   6   7  15       29.88       34.37      3.74 o 
   7   7  15        0.99        2.61      2.48 o 
   8   7  15        0.76       -0.86      2.62 o 
   5   8  15       10.87       16.61      2.99 o 
   6   8  15        5.73        4.30      2.79 o 
   7   8  15        5.05        5.73      2.84 o 
                                                 
